# Supplementary material for: Cleavage of the APE1 N-Terminal Domain in Acute Myeloid Leukemia Cells Is Associated with Proteasomal Activity
Source: Biomolecules. 2020 Mar 31;10(4):531. doi: 10.3390/biom10040531 (PMC7226146; doi:10.3390/biom10040531)
Supplement: Supplementary file 1 [file biomolecules-10-00531-s001.zip]

Archive with 4 entries (3 files):
- biomolecules-747753 proofed supplementary/
- biomolecules-747753 proofed supplementary/biomolecules-747753 proofed  supplementary figures.pdf
- biomolecules-747753 proofed supplementary/Table S1.xlsx
- biomolecules-747753 proofed supplementary/Table S2.xlsx
