# Supplementary material for: Cleavage of the APE1 N-Terminal Domain in Acute Myeloid Leukemia Cells Is Associated with Proteasomal Activity
Source: Biomolecules. 2020 Mar 31;10(4):531. doi: 10.3390/biom10040531 (PMC7226146; doi:10.3390/biom10040531)
Supplement: Supplementary file 1 [file biomolecules-10-00531-s001.zip › biomolecules-747753 proofed supplementary/Table S1.xlsx]

## Sheet: Proteins
Accession	Description	Exp. q-value: Combined	Sum PEP Score	Coverage [%]	# Peptides	# PSMs	# Unique Peptides	# AAs	MW [kDa]	calc. pI	Score Mascot: Mascot	#1	#2	#3	#4	#5	#6	#7	#8	#9	#10	Entrez Gene ID	Gene Symbol
P27348	14-3-3 protein theta	0	46.584	36	8	35	5	245	27.7	4.78	463					*		*				10971	YWHAQ
	Checked	Confidence	Sequence	Modifications	Qvality PEP	Qvality q-value	# Protein Groups	# Proteins	# PSMs	Master Protein Accessions	# Missed Cleavages	Theo. MH+ [Da]	Found in Sample: [S1] F1: Sample, 1	Found in Sample: [S2] F2: Sample, 2	Found in Sample: [S3] F3: Sample, 3	Found in Sample: [S4] F4: Sample, 4	Found in Sample: [S5] F5: Sample, 5	Found in Sample: [S6] F6: Sample, 6	Found in Sample: [S7] F7: Sample, 7	Found in Sample: [S8] F8: Sample, 8	Found in Sample: [S9] F9: Sample, 9	Found in Sample: [S10] F10: Sample, 10	Confidence (by Search Engine): Mascot	Percolator q-Value (by Search Engine): Mascot	Percolator PEP (by Search Engine): Mascot	Ions Score (by Search Engine): Mascot
		High	YLAEVACGDDRK	1xCarbamidomethyl [C7]	0.000173516	0.0012651	1	5	2	P27348	1	1396.65					*		*				*	0.002031	0.0002805	54
		High	YLAEVACGDDR	1xCarbamidomethyl [C7]	0.000277685	0.0012651	1	5	2	P27348	0	1268.56					*		*				*	0.002031	0.0004361	53
		High	YLIANATNPESK		0.000558553	0.0012651	1	4	2	P27348	0	1320.68					*						*	0.0007752	0.0005268	34
		High	QTIDNSQGAYQEAFDISK		7.09238e-06	0.0012651	1	4	1	P27348	0	2014.94							*				*	0.002031	1.42e-05	76
		High	QTIDNSQGAYQEAFDISK	1xDeamidated [Q]	6.80468e-06	0.0012651	1	4	2	P27348	0	2015.92					*		*				*	0.002031	1.366e-05	99
		High	TAFDEAIAELDTLNEDSYK		1.7277e-05	0.0012651	1	4	6	P27348	0	2144.99					*		*				*	0.002031	3.267e-05	56
		High	DSTLIMQLLR	1xDeamidated [Q7]	0.000834576	0.0012651	6	25	2	D0PNI1; G9K389; V9HWD6; A0A024R1K7; B4DHC4; P27348	0	1190.64					*		*				*	0.0007752	0.001058	33
		High	DSTLIMQLLR	1xOxidation [M6]	0.000999239	0.0012651	6	25	3	D0PNI1; G9K389; V9HWD6; A0A024R1K7; B4DHC4; P27348	0	1205.66					*		*				*	0.0007752	0.001156	38
		High	DSTLIMQLLR		0.00388569	0.00132294	6	25	4	D0PNI1; G9K389; V9HWD6; A0A024R1K7; B4DHC4; P27348	0	1189.66					*		*				*	0.0007752	0.003196	45
		High	VISSIEQK		0.00804247	0.00132294	4	18	3	V9HWD6; A0A024R1K7; B4DHC4; P27348	0	903.515					*		*				*	0.002031	0.009993	34
		High	NLLSVAYK		0.012873	0.00143901	6	33	7	D0PNI1; G9K389; V9HWD6; A0A024R1K7; B4DHC4; P27348	0	907.525					*		*				*	0.002031	0.01549	27
		High	TAFDEAIAELDTLNEDSYK	1xDeamidated [N14]	0.0133254	0.00161542	1	4	1	P27348	0	2145.97							*				*	0.002031	0.016	35
Q99460	26S proteasome non-ATPase regulatory subunit 1	0	43.204	20	10	19	10	953	105.8	5.39	346						*		*			5707	PSMD1
	Checked	Confidence	Sequence	Modifications	Qvality PEP	Qvality q-value	# Protein Groups	# Proteins	# PSMs	Master Protein Accessions	# Missed Cleavages	Theo. MH+ [Da]	Found in Sample: [S1] F1: Sample, 1	Found in Sample: [S2] F2: Sample, 2	Found in Sample: [S3] F3: Sample, 3	Found in Sample: [S4] F4: Sample, 4	Found in Sample: [S5] F5: Sample, 5	Found in Sample: [S6] F6: Sample, 6	Found in Sample: [S7] F7: Sample, 7	Found in Sample: [S8] F8: Sample, 8	Found in Sample: [S9] F9: Sample, 9	Found in Sample: [S10] F10: Sample, 10	Confidence (by Search Engine): Mascot	Percolator q-Value (by Search Engine): Mascot	Percolator PEP (by Search Engine): Mascot	Ions Score (by Search Engine): Mascot
		High	NSVCHTATVIANSFMHCGTTSDQFLR	2xCarbamidomethyl [C4; C17]	3.81096e-06	0.0012651	1	4	1	Q99460	0	2954.33						*					*	0.0006365	2.166e-06	78
		High	NSVCHTATVIANSFMHCGTTSDQFLR	2xCarbamidomethyl [C4; C17]; 1xDeamidated [N12]	3.24373e-07	0.0012651	1	4	2	Q99460	0	2955.32						*		*			*	0.0006365	1.427e-06	72
		High	MITSAAGIISLLDEDEPQLK		6.83497e-07	0.0012651	1	6	3	Q99460	0	2144.12						*		*			*	0.0007728	4.697e-06	62
		High	TVGTPIASVPGSTNTGTVPGSEK		0.000992342	0.0012651	1	6	2	Q99460	0	2157.1						*		*			*	0.0006365	0.0007287	39
		High	YGAAMALGICCAGTGNK	2xCarbamidomethyl [C10; C11]	1.68065e-05	0.0012651	1	5	2	Q99460	0	1714.77						*		*			*	0.0006365	1.024e-05	70
		High	TPEQCPSVVSLLSESYNPHVR	1xCarbamidomethyl [C5]; 1xDeamidated [N17]	0.000417659	0.0012651	1	6	1	Q99460	0	2400.15						*					*	0.0006365	0.0002947	35
		High	FTATASLGVIHK		0.00139341	0.0012651	1	5	2	Q99460	0	1244.7						*		*			*	0.0006365	0.001035	56
		High	EAINLLEPMTNDPVNYVR		7.26433e-05	0.0012651	1	5	2	Q99460	0	2088.04						*		*			*	0.0007728	0.0002241	43
		High	VINDKHDDVMAK		0.00462066	0.00132294	1	5	1	Q99460	1	1384.69						*					*	0.000819	0.003597	33
		High	TVGTPIASVPGSTNTGTVPGSEK	1xDeamidated [N14]	0.00485031	0.00132294	1	6	1	Q99460	0	2158.09						*					*	0.000819	0.003796	38
		High	TNLYQDDAVTGEAAGLALGLVMLGSK		0.0218847	0.00186128	1	5	1	Q99460	0	2607.33								*			*	0.001442	0.02462	25
		High	AAVESLGFILFR		0.0223403	0.00221587	1	6	1	Q99460	0	1322.75								*			*	0.002122	0.0251	31
B1AJY7	26S proteasome non-ATPase regulatory subunit 10	0	7.533	32	3	5	3	193	20.8	6.64	68					*		*				5716	PSMD10
	Checked	Confidence	Sequence	Modifications	Qvality PEP	Qvality q-value	# Protein Groups	# Proteins	# PSMs	Master Protein Accessions	# Missed Cleavages	Theo. MH+ [Da]	Found in Sample: [S1] F1: Sample, 1	Found in Sample: [S2] F2: Sample, 2	Found in Sample: [S3] F3: Sample, 3	Found in Sample: [S4] F4: Sample, 4	Found in Sample: [S5] F5: Sample, 5	Found in Sample: [S6] F6: Sample, 6	Found in Sample: [S7] F7: Sample, 7	Found in Sample: [S8] F8: Sample, 8	Found in Sample: [S9] F9: Sample, 9	Found in Sample: [S10] F10: Sample, 10	Confidence (by Search Engine): Mascot	Percolator q-Value (by Search Engine): Mascot	Percolator PEP (by Search Engine): Mascot	Ions Score (by Search Engine): Mascot
		High	NRHEIAVMLLEGGANPDAK	1xOxidation [M8]	0.00700225	0.00132294	1	4	1	B1AJY7	1	2051.03					*						*	0.0007752	0.005525	52
		High	GAQVNAVNQNGCTPLHYAASK	1xCarbamidomethyl [C12]; 1xDeamidated [N10]	0.010247	0.00143901	1	2	2	B1AJY7	0	2201.04					*						*	0.001114	0.007864	56
		High	NRHEIAVMLLEGGANPDAK	1xDeamidated [N1]	0.0221874	0.00221587	1	4	1	B1AJY7	1	2036.02					*						*	0.001114	0.01612	39
		High	ASTNIQDTEGNTPLHLACDEER	1xCarbamidomethyl [C18]; 1xDeamidated [N11]	0.0375519	0.00318692	1	3	1	B1AJY7	0	2472.09							*				*	0.002336	0.04181	30
O00231	26S proteasome non-ATPase regulatory subunit 11	0	31.669	21	8	13	8	422	47.4	6.48	172					*		*	*			5717	PSMD11
	Checked	Confidence	Sequence	Modifications	Qvality PEP	Qvality q-value	# Protein Groups	# Proteins	# PSMs	Master Protein Accessions	# Missed Cleavages	Theo. MH+ [Da]	Found in Sample: [S1] F1: Sample, 1	Found in Sample: [S2] F2: Sample, 2	Found in Sample: [S3] F3: Sample, 3	Found in Sample: [S4] F4: Sample, 4	Found in Sample: [S5] F5: Sample, 5	Found in Sample: [S6] F6: Sample, 6	Found in Sample: [S7] F7: Sample, 7	Found in Sample: [S8] F8: Sample, 8	Found in Sample: [S9] F9: Sample, 9	Found in Sample: [S10] F10: Sample, 10	Confidence (by Search Engine): Mascot	Percolator q-Value (by Search Engine): Mascot	Percolator PEP (by Search Engine): Mascot	Ions Score (by Search Engine): Mascot
		High	IMLNTPEDVQALVSGK	1xDeamidated [Q10]	6.66524e-06	0.0012651	1	2	1	O00231	0	1715.89							*				*	0.002031	1.341e-05	66
		High	TYEAALETIQNMSK	1xDeamidated [Q10]	0.0012472	0.0012651	1	1	1	O00231	0	1599.76							*				*	0.002031	0.001769	50
		High	TYHALSNLPK		0.00134597	0.0012651	1	3	1	O00231	0	1143.62							*				*	0.002031	0.001898	41
		High	TYEAALETIQNMSK		0.000395167	0.0012651	1	1	1	O00231	0	1598.77					*						*	0.0007752	0.0003813	57
		High	YQEALHLGSQLLR	2xDeamidated [Q2; Q10]	0.00147282	0.0012651	1	2	1	O00231	0	1529.8					*						*	0.0007752	0.001301	26
		High	YQEALHLGSQLLR		6.41502e-05	0.0012651	1	2	2	O00231	0	1527.83							*				*	0.002031	0.0001108	56
		High	VQIEHISSLIK		0.00553279	0.00132294	1	1	2	O00231	0	1266.74					*			*			*	0.0007728	0.007991	25
		High	VVDSLYNK		0.00481682	0.00132294	1	1	1	O00231	0	937.499							*				*	0.002031	0.006194	46
		High	IMLNTPEDVQALVSGK		0.00215604	0.00132294	1	2	1	O00231	0	1714.9							*				*	0.002031	0.002935	26
		High	LVSLYFDTK		0.016055	0.001742	1	4	1	O00231	0	1085.59					*						*	0.001114	0.01194	36
		High	AQSLLSTDR		0.0678471	0.00361037	1	3	1	O00231	0	990.521							*				*	0.002526	0.07208	30
Q13200	26S proteasome non-ATPase regulatory subunit 2	0	54.545	25	14	22	14	908	100.1	5.2	320						*		*			5708	PSMD2
	Checked	Confidence	Sequence	Modifications	Qvality PEP	Qvality q-value	# Protein Groups	# Proteins	# PSMs	Master Protein Accessions	# Missed Cleavages	Theo. MH+ [Da]	Found in Sample: [S1] F1: Sample, 1	Found in Sample: [S2] F2: Sample, 2	Found in Sample: [S3] F3: Sample, 3	Found in Sample: [S4] F4: Sample, 4	Found in Sample: [S5] F5: Sample, 5	Found in Sample: [S6] F6: Sample, 6	Found in Sample: [S7] F7: Sample, 7	Found in Sample: [S8] F8: Sample, 8	Found in Sample: [S9] F9: Sample, 9	Found in Sample: [S10] F10: Sample, 10	Confidence (by Search Engine): Mascot	Percolator q-Value (by Search Engine): Mascot	Percolator PEP (by Search Engine): Mascot	Ions Score (by Search Engine): Mascot
		High	LNILDTLSK		0.00133667	0.0012651	1	5	1	Q13200	0	1016.6								*			*	0.0007728	0.002477	34
		High	MNLASSFVNGFVNAAFGQDK		1.93779e-06	0.0012651	1	4	1	Q13200	0	2117.01						*					*	0.0006365	1.07e-06	87
		High	MNLASSFVNGFVNAAFGQDK	1xDeamidated [N9]; 1xOxidation [M1]	1.51535e-05	0.0012651	1	4	1	Q13200	0	2133.99						*					*	0.0006365	9.174e-06	72
		High	LALMLNDMELVEDIFTSCK	1xCarbamidomethyl [C18]	0.00015751	0.0012651	1	5	1	Q13200	0	2242.08								*			*	0.0007728	0.0004258	60
		High	LGSIFGLGLAYAGSNR		0.00105617	0.0012651	1	5	2	Q13200	0	1595.85						*					*	0.0006365	0.0007762	37
		High	VGQAVDVVGQAGKPK		2.78181e-05	0.0012651	1	4	1	Q13200	0	1452.82								*			*	0.0007728	0.000101	32
		High	SGALLACGIVNSGVR	1xCarbamidomethyl [C7]	0.000999239	0.0012651	1	5	1	Q13200	0	1473.78						*					*	0.0006365	0.0007298	63
		High	TITGFQTHTTPVLLAHGER		0.00126461	0.0012651	1	4	2	Q13200	0	2079.1						*		*			*	0.0007728	0.002369	41
		High	SSTTSMTSVPKPLK		0.000473065	0.0012651	1	6	2	Q13200	0	1463.78						*		*			*	0.0006365	0.0003351	55
		High	EDVLTLLLPVMGDSK		0.000210579	0.0012651	1	5	1	Q13200	0	1629.88						*					*	0.0006365	0.0001436	36
		High	DKAPVQPQQSPAAAPGGTDEKPSGK		0.00227894	0.00132294	1	6	1	Q13200	1	2461.23						*					*	0.000819	0.001733	44
		High	TITGFQTHTTPVLLAHGER	1xDeamidated [Q6]	0.00211168	0.00132294	1	4	1	Q13200	0	2080.08						*					*	0.000819	0.001601	34
		High	FSHDADPEVSYNSIFAMGMVGSGTNNAR	1xDeamidated [N12]	0.00793186	0.00132294	1	4	1	Q13200	0	2975.29						*					*	0.000819	0.006314	44
		High	FSHDADPEVSYNSIFAMGMVGSGTNNAR	2xDeamidated [N12; N26]	0.00681091	0.00132294	1	4	1	Q13200	0	2976.28								*			*	0.0007728	0.009496	32
		High	DKAPVQPQQSPAAAPGGTDEKPSGK	1xDeamidated [Q9]	0.0139854	0.00161542	1	6	1	Q13200	1	2462.22						*					*	0.001165	0.01142	54
		High	SHYVLYGLVAAMQPR		0.0223403	0.00221587	1	4	1	Q13200	0	1704.89						*					*	0.001867	0.01856	26
		High	QLQDELEMLVER		0.0237638	0.00237446	1	5	1	Q13200	0	1502.75								*			*	0.002122	0.0264	37
		High	DKAPVQPQQSPAAAPGGTDEKPSGK	2xDeamidated [Q8; Q9]	0.0701327	0.00375673	1	6	1	Q13200	1	2463.2								*			*	0.004147	0.0639	42
		High	DPNNLFMVR		0.0805436	0.00461085	1	5	1	Q13200	0	1105.55						*					*	0.003705	0.07102	32
P55036	26S proteasome non-ATPase regulatory subunit 4	0	10.544	12	4	4	4	377	40.7	4.79	61						*		*			5710	PSMD4
	Checked	Confidence	Sequence	Modifications	Qvality PEP	Qvality q-value	# Protein Groups	# Proteins	# PSMs	Master Protein Accessions	# Missed Cleavages	Theo. MH+ [Da]	Found in Sample: [S1] F1: Sample, 1	Found in Sample: [S2] F2: Sample, 2	Found in Sample: [S3] F3: Sample, 3	Found in Sample: [S4] F4: Sample, 4	Found in Sample: [S5] F5: Sample, 5	Found in Sample: [S6] F6: Sample, 6	Found in Sample: [S7] F7: Sample, 7	Found in Sample: [S8] F8: Sample, 8	Found in Sample: [S9] F9: Sample, 9	Found in Sample: [S10] F10: Sample, 10	Confidence (by Search Engine): Mascot	Percolator q-Value (by Search Engine): Mascot	Percolator PEP (by Search Engine): Mascot	Ions Score (by Search Engine): Mascot
		High	MTISQQEFGR		0.000469802	0.0012651	1	3	1	P55036	0	1196.57						*					*	0.0006365	0.0003328	56
		High	IIAFVGSPVEDNEK		0.00111635	0.0012651	1	3	1	P55036	0	1517.78						*					*	0.0006365	0.0008198	30
		High	LTAFVNTLNGK	1xDeamidated [N9]	0.00190322	0.00132294	1	4	1	P55036	0	1178.64						*					*	0.000819	0.001433	35
		High	NAMGSLASQATK	1xOxidation [M3]	0.0826831	0.0047108	1	4	1	P55036	0	1194.58								*			*	0.004676	0.07305	31
Q15008	26S proteasome non-ATPase regulatory subunit 6	0	34.698	30	10	21	10	389	45.5	5.62	331					*		*				9861	PSMD6
	Checked	Confidence	Sequence	Modifications	Qvality PEP	Qvality q-value	# Protein Groups	# Proteins	# PSMs	Master Protein Accessions	# Missed Cleavages	Theo. MH+ [Da]	Found in Sample: [S1] F1: Sample, 1	Found in Sample: [S2] F2: Sample, 2	Found in Sample: [S3] F3: Sample, 3	Found in Sample: [S4] F4: Sample, 4	Found in Sample: [S5] F5: Sample, 5	Found in Sample: [S6] F6: Sample, 6	Found in Sample: [S7] F7: Sample, 7	Found in Sample: [S8] F8: Sample, 8	Found in Sample: [S9] F9: Sample, 9	Found in Sample: [S10] F10: Sample, 10	Confidence (by Search Engine): Mascot	Percolator q-Value (by Search Engine): Mascot	Percolator PEP (by Search Engine): Mascot	Ions Score (by Search Engine): Mascot
		High	LDIVFYLLR		5.47278e-05	0.0012651	1	3	3	Q15008	0	1151.68					*		*				*	0.002031	9.545e-05	55
		High	IHAYSQLLESYR		0.000160811	0.0012651	1	2	2	Q15008	0	1479.76					*		*				*	0.002031	0.000261	41
		High	YSVFFQSLAVVEQEMK		1.5608e-07	0.0012651	1	2	3	Q15008	0	1904.95					*		*				*	0.002031	4.022e-07	103
		High	DNNMAPYYEALCK	1xCarbamidomethyl [C12]	0.00186406	0.00132294	1	1	1	Q15008	0	1588.68							*				*	0.002031	0.002556	37
		High	VNEIVETNRPDSK		0.00509137	0.00132294	1	2	2	Q15008	0	1500.77					*						*	0.0007752	0.004124	33
		High	GAEILEVLHSLPAVR		0.00844184	0.00132294	1	3	2	Q15008	0	1603.92							*				*	0.002031	0.01044	31
		High	IHAYSQLLESYR	1xDeamidated [Q6]	0.00292466	0.00132294	1	2	1	Q15008	0	1480.74					*						*	0.0007752	0.002469	32
		High	QYLFSLYECR	1xCarbamidomethyl [C9]	0.0116858	0.00143901	1	3	1	Q15008	0	1378.65					*						*	0.001114	0.008898	46
		High	VYQGLYCVAIR	1xCarbamidomethyl [C7]	0.00976251	0.00143901	1	4	1	Q15008	0	1341.7					*						*	0.001114	0.007518	47
		High	VNEIVETNRPDSK	2xDeamidated [N2; N8]	0.0348454	0.00291372	1	2	1	Q15008	0	1502.73							*				*	0.002336	0.03903	31
		High	VNEIVETNRPDSK	1xDeamidated [N8]	0.0323296	0.00291372	1	2	1	Q15008	0	1501.75							*				*	0.002336	0.03625	27
		High	KGDLLLNR		0.0911826	0.00525674	1	2	2	Q15008	1	928.557					*		*				*	0.002419	0.06056	38
		High	DELMAAVR		0.135373	0.00813947	1	2	1	Q15008	0	904.456					*						*	0.005374	0.08841	27
P51665	26S proteasome non-ATPase regulatory subunit 7	0	24.977	27	7	10	7	324	37	6.77	244					*		*				5713	PSMD7
	Checked	Confidence	Sequence	Modifications	Qvality PEP	Qvality q-value	# Protein Groups	# Proteins	# PSMs	Master Protein Accessions	# Missed Cleavages	Theo. MH+ [Da]	Found in Sample: [S1] F1: Sample, 1	Found in Sample: [S2] F2: Sample, 2	Found in Sample: [S3] F3: Sample, 3	Found in Sample: [S4] F4: Sample, 4	Found in Sample: [S5] F5: Sample, 5	Found in Sample: [S6] F6: Sample, 6	Found in Sample: [S7] F7: Sample, 7	Found in Sample: [S8] F8: Sample, 8	Found in Sample: [S9] F9: Sample, 9	Found in Sample: [S10] F10: Sample, 10	Confidence (by Search Engine): Mascot	Percolator q-Value (by Search Engine): Mascot	Percolator PEP (by Search Engine): Mascot	Ions Score (by Search Engine): Mascot
		High	VVVHPLVLLSVVDHFNR		0.000463344	0.0012651	1	5	1	P51665	0	1943.12							*				*	0.002031	0.0007002	42
		High	TNDQMVVVYLASLIR		2.66182e-06	0.0012651	1	3	2	P51665	0	1721.93					*		*				*	0.002031	5.667e-06	81
		High	SVVALHNLINNK		0.000178381	0.0012651	1	3	1	P51665	0	1321.76					*						*	0.0007752	0.0001824	57
		High	DIKDTTVGTLSQR		0.000547074	0.0012651	1	3	2	P51665	1	1433.76							*				*	0.002031	0.0008199	65
		High	VVGVLLGSWQK		0.00292466	0.00132294	1	4	1	P51665	0	1185.7					*						*	0.0007752	0.002457	37
		High	TNDQMVVVYLASLIR	1xOxidation [M5]	0.00296548	0.00132294	1	3	1	P51665	0	1737.92					*						*	0.0007752	0.002501	68
		High	ITNQVHGLK		0.00343001	0.00132294	1	3	1	P51665	0	1009.58					*						*	0.0007752	0.002857	48
		High	IVGWYHTGPK		0.00815461	0.00132294	1	5	1	P51665	0	1157.61							*				*	0.002031	0.01013	41
F5H5V4	26S proteasome non-ATPase regulatory subunit 9 (Fragment)	0	3.562	15	2	2	2	153	16.9	6.11	31					*							PSMD9
	Checked	Confidence	Sequence	Modifications	Qvality PEP	Qvality q-value	# Protein Groups	# Proteins	# PSMs	Master Protein Accessions	# Missed Cleavages	Theo. MH+ [Da]	Found in Sample: [S1] F1: Sample, 1	Found in Sample: [S2] F2: Sample, 2	Found in Sample: [S3] F3: Sample, 3	Found in Sample: [S4] F4: Sample, 4	Found in Sample: [S5] F5: Sample, 5	Found in Sample: [S6] F6: Sample, 6	Found in Sample: [S7] F7: Sample, 7	Found in Sample: [S8] F8: Sample, 8	Found in Sample: [S9] F9: Sample, 9	Found in Sample: [S10] F10: Sample, 10	Confidence (by Search Engine): Mascot	Percolator q-Value (by Search Engine): Mascot	Percolator PEP (by Search Engine): Mascot	Ions Score (by Search Engine): Mascot
		High	QVEEALHQLHAR	1xGln->pyro-Glu [N-Term]	0.00324503	0.00132294	1	5	1	F5H5V4	0	1413.72					*						*	0.0007752	0.002704	30
		High	HNIICLQNDHK	1xCarbamidomethyl [C5]	0.0148818	0.001742	1	5	1	F5H5V4	0	1391.68					*						*	0.005804	0.1015	29
A0A087X2I1	26S proteasome regulatory subunit 10B	0	32.151	26	8	13	8	403	45.8	7.78	280					*		*				5706	PSMC6
	Checked	Confidence	Sequence	Modifications	Qvality PEP	Qvality q-value	# Protein Groups	# Proteins	# PSMs	Master Protein Accessions	# Missed Cleavages	Theo. MH+ [Da]	Found in Sample: [S1] F1: Sample, 1	Found in Sample: [S2] F2: Sample, 2	Found in Sample: [S3] F3: Sample, 3	Found in Sample: [S4] F4: Sample, 4	Found in Sample: [S5] F5: Sample, 5	Found in Sample: [S6] F6: Sample, 6	Found in Sample: [S7] F7: Sample, 7	Found in Sample: [S8] F8: Sample, 8	Found in Sample: [S9] F9: Sample, 9	Found in Sample: [S10] F10: Sample, 10	Confidence (by Search Engine): Mascot	Percolator q-Value (by Search Engine): Mascot	Percolator PEP (by Search Engine): Mascot	Ions Score (by Search Engine): Mascot
		High	VALDMTTLTIMR		0.000109958	0.0012651	1	6	1	A0A087X2I1	0	1364.73					*						*	0.0007752	0.0001158	68
		High	TLMELLNQMDGFDTLHR		6.83497e-07	0.0012651	1	3	2	A0A087X2I1	0	2033.98					*						*	0.0007752	1.01e-06	88
		High	TLMELLNQMDGFDTLHR	1xDeamidated [N7]	0.000460149	0.0012651	1	3	2	A0A087X2I1	0	2034.96					*		*				*	0.0007752	0.0004413	50
		High	HGEIDYEAIVK		0.000795085	0.0012651	1	3	1	A0A087X2I1	0	1273.64					*						*	0.0007752	0.0007328	55
		High	ALQSVGQIVGEVLK		0.000184655	0.0012651	1	6	1	A0A087X2I1	0	1440.84					*						*	0.0007752	0.0001877	70
		High	ADHDFVVQEDFMK	1xDeamidated [Q8]	0.00719896	0.00132294	1	3	1	A0A087X2I1	0	1581.69							*				*	0.002031	0.009026	34
		High	ADHDFVVQEDFMK		0.00976251	0.00143901	1	3	2	A0A087X2I1	0	1580.7					*		*				*	0.001114	0.007533	49
		High	EVIELPLTNPELFQR		0.0217348	0.00186128	1	6	1	A0A087X2I1	0	1797.97					*						*	0.001114	0.01588	35
		High	NVCTEAGMFAIR	1xCarbamidomethyl [C3]; 1xDeamidated [N1]; 1xOxidation [M8]	0.0410146	0.00318692	1	3	1	A0A087X2I1	0	1385.62							*				*	0.002526	0.04529	33
		High	AVASQLDCNFLK	1xCarbamidomethyl [C8]	0.0905918	0.00525674	1	6	1	A0A087X2I1	0	1365.68					*						*	0.002419	0.06007	49
O43598	2'-deoxynucleoside 5'-phosphate N-hydrolase 1	0	23.528	47	4	8	4	174	19.1	5.05	261							*				10591	C6orf108; DNPH1
	Checked	Confidence	Sequence	Modifications	Qvality PEP	Qvality q-value	# Protein Groups	# Proteins	# PSMs	Master Protein Accessions	# Missed Cleavages	Theo. MH+ [Da]	Found in Sample: [S1] F1: Sample, 1	Found in Sample: [S2] F2: Sample, 2	Found in Sample: [S3] F3: Sample, 3	Found in Sample: [S4] F4: Sample, 4	Found in Sample: [S5] F5: Sample, 5	Found in Sample: [S6] F6: Sample, 6	Found in Sample: [S7] F7: Sample, 7	Found in Sample: [S8] F8: Sample, 8	Found in Sample: [S9] F9: Sample, 9	Found in Sample: [S10] F10: Sample, 10	Confidence (by Search Engine): Mascot	Percolator q-Value (by Search Engine): Mascot	Percolator PEP (by Search Engine): Mascot	Ions Score (by Search Engine): Mascot
		High	LIHEQDLEWLQQADVVVAEVTQPSLGVGYELGR	1xDeamidated [Q12]	4.66494e-08	0.0012651	1	2	1	O43598	0	3692.88							*				*	0.002031	1.298e-07	81
		High	FGTVLTEHVAAAELGAR		2.36715e-06	0.0012651	1	2	1	O43598	0	1741.92							*				*	0.002031	5.096e-06	81
		High	FQVWDYEEGEVEALLDR		1.58249e-07	0.0012651	1	2	3	O43598	0	2097.98							*				*	0.002031	4.073e-07	95
		High	LIHEQDLEWLQQADVVVAEVTQPSLGVGYELGR	2xDeamidated [Q12; Q22]	0.00352642	0.00132294	1	2	1	O43598	0	3693.86							*				*	0.002031	0.004633	49
		High	GEPGRPALYFCGSIR	1xCarbamidomethyl [C11]	0.00171534	0.00132294	1	2	2	O43598	0	1679.83							*				*	0.002031	0.002373	32
P46783	40S ribosomal protein S10	0	5.057	15	2	5	2	165	18.9	10.15	100					*		*				6204	RPS10
	Checked	Confidence	Sequence	Modifications	Qvality PEP	Qvality q-value	# Protein Groups	# Proteins	# PSMs	Master Protein Accessions	# Missed Cleavages	Theo. MH+ [Da]	Found in Sample: [S1] F1: Sample, 1	Found in Sample: [S2] F2: Sample, 2	Found in Sample: [S3] F3: Sample, 3	Found in Sample: [S4] F4: Sample, 4	Found in Sample: [S5] F5: Sample, 5	Found in Sample: [S6] F6: Sample, 6	Found in Sample: [S7] F7: Sample, 7	Found in Sample: [S8] F8: Sample, 8	Found in Sample: [S9] F9: Sample, 9	Found in Sample: [S10] F10: Sample, 10	Confidence (by Search Engine): Mascot	Percolator q-Value (by Search Engine): Mascot	Percolator PEP (by Search Engine): Mascot	Ions Score (by Search Engine): Mascot
		High	IAIYELLFK		0.000310183	0.0012651	1	7	4	P46783	0	1109.66					*		*				*	0.002031	0.0004821	63
		High	HFYWYLTNEGIQYLR		0.0252765	0.00270709	1	8	1	P46783	0	2002.98					*						*	0.001114	0.0182	27
P25398	40S ribosomal protein S12	0	25.849	38	4	12	4	132	14.5	7.21	263					*		*				6206	RPS12
	Checked	Confidence	Sequence	Modifications	Qvality PEP	Qvality q-value	# Protein Groups	# Proteins	# PSMs	Master Protein Accessions	# Missed Cleavages	Theo. MH+ [Da]	Found in Sample: [S1] F1: Sample, 1	Found in Sample: [S2] F2: Sample, 2	Found in Sample: [S3] F3: Sample, 3	Found in Sample: [S4] F4: Sample, 4	Found in Sample: [S5] F5: Sample, 5	Found in Sample: [S6] F6: Sample, 6	Found in Sample: [S7] F7: Sample, 7	Found in Sample: [S8] F8: Sample, 8	Found in Sample: [S9] F9: Sample, 9	Found in Sample: [S10] F10: Sample, 10	Confidence (by Search Engine): Mascot	Percolator q-Value (by Search Engine): Mascot	Percolator PEP (by Search Engine): Mascot	Ions Score (by Search Engine): Mascot
		High	LVEALCAEHQINLIK	1xCarbamidomethyl [C6]	4.96841e-05	0.0012651	1	1	2	P25398	0	1750.95					*		*				*	0.002031	8.707e-05	68
		High	LVEALCAEHQINLIK	1xCarbamidomethyl [C6]; 1xDeamidated [Q10]	0.000173516	0.0012651	1	1	1	P25398	0	1751.94					*						*	0.0007752	0.0001779	59
		High	LVEALCAEHQINLIK	1xCarbamidomethyl [C6]; 2xDeamidated [Q10; N12]	0.00152474	0.0012651	1	1	1	P25398	0	1752.92							*				*	0.002031	0.002122	38
		High	LGEWVGLCK	1xCarbamidomethyl [C8]	0.000539552	0.0012651	1	1	3	P25398	0	1061.54					*		*				*	0.002031	0.00081	53
		High	QAHLCVLASNCDEPMYVK	2xCarbamidomethyl [C5; C11]; 1xGln->pyro-Glu [N-Term]	5.55677e-07	0.0012651	1	1	2	P25398	0	2117.95							*				*	0.002031	1.312e-06	75
		High	QAHLCVLASNCDEPMYVK	2xCarbamidomethyl [C5; C11]; 2xDeamidated [Q1; N10]	0.0101061	0.00143901	1	1	1	P25398	0	2136.94					*						*	0.001114	0.007798	32
		High	DVIEEYFK		0.0224942	0.00221587	1	1	2	P25398	0	1042.51					*		*				*	0.001114	0.02224	29
M0R3H0	40S ribosomal protein S16	0	7.611	41	4	6	4	100	11.1	10.24	140					*		*				6217	RPS16
	Checked	Confidence	Sequence	Modifications	Qvality PEP	Qvality q-value	# Protein Groups	# Proteins	# PSMs	Master Protein Accessions	# Missed Cleavages	Theo. MH+ [Da]	Found in Sample: [S1] F1: Sample, 1	Found in Sample: [S2] F2: Sample, 2	Found in Sample: [S3] F3: Sample, 3	Found in Sample: [S4] F4: Sample, 4	Found in Sample: [S5] F5: Sample, 5	Found in Sample: [S6] F6: Sample, 6	Found in Sample: [S7] F7: Sample, 7	Found in Sample: [S8] F8: Sample, 8	Found in Sample: [S9] F9: Sample, 9	Found in Sample: [S10] F10: Sample, 10	Confidence (by Search Engine): Mascot	Percolator q-Value (by Search Engine): Mascot	Percolator PEP (by Search Engine): Mascot	Ions Score (by Search Engine): Mascot
		High	GPLQSVQVFGR		0.000248595	0.0012651	1	4	3	M0R3H0	0	1187.65					*		*				*	0.0007752	0.0002775	62
		High	ALVAYYQK		0.0142781	0.001742	1	5	1	M0R3H0	0	955.525					*						*	0.001114	0.01071	35
		High	VNGRPLEMIEPR		0.0769229	0.00417477	1	4	1	M0R3H0	0	1410.75					*						*	0.001984	0.05171	25
		High	LLEPVLLLGK		0.158889	0.00975201	1	6	1	M0R3H0	0	1094.72							*				*	0.007244	0.1593	30
P62269	40S ribosomal protein S18	0	15.519	40	7	10	7	152	17.7	10.99	105					*		*				6222	RPS18
	Checked	Confidence	Sequence	Modifications	Qvality PEP	Qvality q-value	# Protein Groups	# Proteins	# PSMs	Master Protein Accessions	# Missed Cleavages	Theo. MH+ [Da]	Found in Sample: [S1] F1: Sample, 1	Found in Sample: [S2] F2: Sample, 2	Found in Sample: [S3] F3: Sample, 3	Found in Sample: [S4] F4: Sample, 4	Found in Sample: [S5] F5: Sample, 5	Found in Sample: [S6] F6: Sample, 6	Found in Sample: [S7] F7: Sample, 7	Found in Sample: [S8] F8: Sample, 8	Found in Sample: [S9] F9: Sample, 9	Found in Sample: [S10] F10: Sample, 10	Confidence (by Search Engine): Mascot	Percolator q-Value (by Search Engine): Mascot	Percolator PEP (by Search Engine): Mascot	Ions Score (by Search Engine): Mascot
		High	IPDWFLNR		0.00162284	0.0012651	1	2	1	P62269	0	1060.56							*				*	0.002031	0.002248	34
		High	IAFAITAIK		0.000619671	0.0012651	1	3	3	P62269	0	947.592					*		*				*	0.002031	0.0009172	59
		High	VITIMQNPR	1xOxidation [M5]	0.00300686	0.00132294	1	1	1	P62269	0	1087.59							*				*	0.002031	0.003996	41
		High	VLNTNIDGR		0.00224757	0.00132294	1	3	1	P62269	0	1001.54							*				*	0.002031	0.003056	50
		High	YSQVLANGLDNK	1xDeamidated [N7]	0.0236013	0.00237446	1	2	1	P62269	0	1322.66							*				*	0.002031	0.02717	37
		High	HFWGLR		0.0651971	0.00361037	1	2	1	P62269	0	815.431							*				*	0.002526	0.06978	25
		High	VITIMQNPR		0.0651971	0.00361037	1	1	1	P62269	0	1071.6					*						*	0.001508	0.04402	27
		High	KADIDLTK		0.143152	0.00863573	1	1	1	P62269	1	903.515							*				*	0.006965	0.1442	36
P39019	40S ribosomal protein S19	0	6.499	26	4	6	4	145	16.1	10.32	62					*		*				6223	RPS19
	Checked	Confidence	Sequence	Modifications	Qvality PEP	Qvality q-value	# Protein Groups	# Proteins	# PSMs	Master Protein Accessions	# Missed Cleavages	Theo. MH+ [Da]	Found in Sample: [S1] F1: Sample, 1	Found in Sample: [S2] F2: Sample, 2	Found in Sample: [S3] F3: Sample, 3	Found in Sample: [S4] F4: Sample, 4	Found in Sample: [S5] F5: Sample, 5	Found in Sample: [S6] F6: Sample, 6	Found in Sample: [S7] F7: Sample, 7	Found in Sample: [S8] F8: Sample, 8	Found in Sample: [S9] F9: Sample, 9	Found in Sample: [S10] F10: Sample, 10	Confidence (by Search Engine): Mascot	Percolator q-Value (by Search Engine): Mascot	Percolator PEP (by Search Engine): Mascot	Ions Score (by Search Engine): Mascot
		High	DVNQQEFVR		0.00177581	0.00132294	1	6	3	P39019	0	1134.55					*		*				*	0.0007752	0.001544	52
		High	IAGQVAAANK	1xDeamidated [Q4]	0.0529996	0.00334777	1	3	1	P39019	0	943.521					*						*	0.001508	0.03634	34
		High	VPEWVDTVK		0.109219	0.00630146	1	6	1	P39019	0	1072.57					*						*	0.003319	0.07177	34
		High	RVLQALEGLK		0.120149	0.00723583	1	3	1	P39019	1	1126.69					*						*	0.004636	0.07874	35
P60866	40S ribosomal protein S20	0	6.023	25	3	5	3	119	13.4	9.94	37					*		*				6224	RPS20
	Checked	Confidence	Sequence	Modifications	Qvality PEP	Qvality q-value	# Protein Groups	# Proteins	# PSMs	Master Protein Accessions	# Missed Cleavages	Theo. MH+ [Da]	Found in Sample: [S1] F1: Sample, 1	Found in Sample: [S2] F2: Sample, 2	Found in Sample: [S3] F3: Sample, 3	Found in Sample: [S4] F4: Sample, 4	Found in Sample: [S5] F5: Sample, 5	Found in Sample: [S6] F6: Sample, 6	Found in Sample: [S7] F7: Sample, 7	Found in Sample: [S8] F8: Sample, 8	Found in Sample: [S9] F9: Sample, 9	Found in Sample: [S10] F10: Sample, 10	Confidence (by Search Engine): Mascot	Percolator q-Value (by Search Engine): Mascot	Percolator PEP (by Search Engine): Mascot	Ions Score (by Search Engine): Mascot
		High	TPVEPEVAIHR		0.00186406	0.00132294	1	3	2	P60866	0	1247.67					*		*				*	0.002031	0.002557	29
		High	LIDLHSPSEIVK		0.00989855	0.00143901	1	2	2	P60866	0	1350.76					*		*				*	0.002031	0.01208	37
		High	VCADLIR	1xCarbamidomethyl [C2]	0.0268836	0.00286171	1	2	1	P60866	0	846.45							*				*	0.002031	0.03068	31
P62851	40S ribosomal protein S25	0	12.334	24	4	10	4	125	13.7	10.11	119	*				*		*				6230	RPS25
	Checked	Confidence	Sequence	Modifications	Qvality PEP	Qvality q-value	# Protein Groups	# Proteins	# PSMs	Master Protein Accessions	# Missed Cleavages	Theo. MH+ [Da]	Found in Sample: [S1] F1: Sample, 1	Found in Sample: [S2] F2: Sample, 2	Found in Sample: [S3] F3: Sample, 3	Found in Sample: [S4] F4: Sample, 4	Found in Sample: [S5] F5: Sample, 5	Found in Sample: [S6] F6: Sample, 6	Found in Sample: [S7] F7: Sample, 7	Found in Sample: [S8] F8: Sample, 8	Found in Sample: [S9] F9: Sample, 9	Found in Sample: [S10] F10: Sample, 10	Confidence (by Search Engine): Mascot	Percolator q-Value (by Search Engine): Mascot	Percolator PEP (by Search Engine): Mascot	Ions Score (by Search Engine): Mascot
		High	LITPAVVSER		0.000925938	0.0012651	1	1	4	P62851	0	1084.64					*		*				*	0.002031	0.00134	46
		High	AALQELLSK		0.00729937	0.00132294	1	1	2	P62851	0	972.572	*				*						*	0.0007752	0.005743	61
		High	DKLNNLVLFDK		0.0041645	0.00132294	1	1	1	P62851	1	1318.74							*				*	0.002031	0.00543	46
		High	LNNLVLFDK		0.00269129	0.00132294	1	1	1	P62851	0	1075.61							*				*	0.002031	0.003606	55
		High	DKLNNLVLFDK	1xDeamidated [N4]	0.0314595	0.00291372	1	1	1	P62851	1	1319.72							*				*	0.002336	0.03552	40
		High	AALQELLSK	1xDeamidated [Q4]	0.0826831	0.0047108	1	1	1	P62851	0	973.556							*				*	0.003534	0.0866	32
P23396	40S ribosomal protein S3	0	6.95	14	3	4	3	243	26.7	9.66	60					*		*				6188	RPS3
	Checked	Confidence	Sequence	Modifications	Qvality PEP	Qvality q-value	# Protein Groups	# Proteins	# PSMs	Master Protein Accessions	# Missed Cleavages	Theo. MH+ [Da]	Found in Sample: [S1] F1: Sample, 1	Found in Sample: [S2] F2: Sample, 2	Found in Sample: [S3] F3: Sample, 3	Found in Sample: [S4] F4: Sample, 4	Found in Sample: [S5] F5: Sample, 5	Found in Sample: [S6] F6: Sample, 6	Found in Sample: [S7] F7: Sample, 7	Found in Sample: [S8] F8: Sample, 8	Found in Sample: [S9] F9: Sample, 9	Found in Sample: [S10] F10: Sample, 10	Confidence (by Search Engine): Mascot	Percolator q-Value (by Search Engine): Mascot	Percolator PEP (by Search Engine): Mascot	Ions Score (by Search Engine): Mascot
		High	TEIIILATR		0.0012472	0.0012651	1	11	2	P23396	0	1029.63					*		*				*	0.002031	0.001765	47
		High	GLCAIAQAESLR	1xCarbamidomethyl [C3]	0.00242559	0.00132294	1	7	1	P23396	0	1288.67					*						*	0.0007752	0.002067	53
		High	DEILPTTPISEQK		0.0441847	0.00327695	1	7	1	P23396	0	1470.77					*						*	0.001508	0.03077	27
P08865	40S ribosomal protein SA	0	85.573	52	11	50	11	295	32.8	4.87	966		*			*	*	*	*			3921	RPSA
	Checked	Confidence	Sequence	Modifications	Qvality PEP	Qvality q-value	# Protein Groups	# Proteins	# PSMs	Master Protein Accessions	# Missed Cleavages	Theo. MH+ [Da]	Found in Sample: [S1] F1: Sample, 1	Found in Sample: [S2] F2: Sample, 2	Found in Sample: [S3] F3: Sample, 3	Found in Sample: [S4] F4: Sample, 4	Found in Sample: [S5] F5: Sample, 5	Found in Sample: [S6] F6: Sample, 6	Found in Sample: [S7] F7: Sample, 7	Found in Sample: [S8] F8: Sample, 8	Found in Sample: [S9] F9: Sample, 9	Found in Sample: [S10] F10: Sample, 10	Confidence (by Search Engine): Mascot	Percolator q-Value (by Search Engine): Mascot	Percolator PEP (by Search Engine): Mascot	Ions Score (by Search Engine): Mascot
		High	YVDIAIPCNNK	1xCarbamidomethyl [C8]	0.000238491	0.0012651	1	4	3	P08865	0	1306.65						*	*				*	0.002031	0.0003775	56
		High	FAAATGATPIAGR		1.33831e-05	0.0012651	1	6	4	P08865	0	1203.65		*					*				*	0.002031	2.574e-05	61
		High	GAHSVGLMWWMLAR		7.65179e-06	0.0012651	1	5	5	P08865	0	1614.8					*		*				*	0.002031	1.524e-05	81
		High	FLAAGTHLGGTNLDFQMEQYIYK	1xDeamidated [N12]; 1xOxidation [M17]	9.91319e-05	0.0012651	1	6	1	P08865	0	2634.25					*						*	0.0007752	0.0001057	56
		High	FLAAGTHLGGTNLDFQMEQYIYK		0.00104164	0.0012651	1	6	1	P08865	0	2617.28							*				*	0.002031	0.001488	31
		High	FLAAGTHLGGTNLDFQMEQYIYK	1xDeamidated [Q16]	3.14132e-06	0.0012651	1	6	2	P08865	0	2618.26							*				*	0.002031	6.614e-06	70
		High	FTPGTFTNQIQAAFR		3.63123e-06	0.0012651	1	4	3	P08865	0	1698.86		*			*		*				*	0.0007752	0.001478	65
		High	FTPGTFTNQIQAAFR	1xDeamidated [N/Q]	2.70604e-05	0.0012651	1	4	6	P08865	0	1699.84					*		*				*	0.002031	4.967e-05	71
		High	FLAAGTHLGGTNLDFQMEQYIYK	1xOxidation [M17]	0.000852096	0.0012651	1	6	1	P08865	0	2633.27					*						*	0.0007752	0.0007822	41
		High	ADHQPLTEASYVNLPTIALCNTDSPLR	1xCarbamidomethyl [C20]; 1xDeamidated [N/Q]	7.07493e-07	0.0012651	1	4	6	P08865	0	2997.46					*	*	*	*			*	0.0007728	4.849e-06	64
		High	ADHQPLTEASYVNLPTIALCNTDSPLR	1xCarbamidomethyl [C20]	2.41667e-06	0.0012651	1	4	1	P08865	0	2996.48							*				*	0.002031	5.181e-06	73
		High	ADHQPLTEASYVNLPTIALCNTDSPLR	1xCarbamidomethyl [C20]; 3xDeamidated [Q4; N13; N21]	0.000158603	0.0012651	1	4	1	P08865	0	2999.43							*				*	0.002031	0.0002583	50
		High	EHPWEVMPDLYFYR		0.00027387	0.0012651	1	4	1	P08865	0	1881.86							*				*	0.002031	0.00043	56
		High	AIVAIENPADVSVISSR		9.57656e-05	0.0012651	1	6	3	P08865	0	1740.95					*		*	*			*	0.0007752	0.0001023	58
		High	AIVAIENPADVSVISSR	1xDeamidated [N7]	2.89946e-05	0.0012651	1	6	1	P08865	0	1741.93							*				*	0.002031	5.28e-05	64
		High	YVDIAIPCNNK	1xCarbamidomethyl [C8]; 1xDeamidated [N9]	0.0075044	0.00132294	1	4	1	P08865	0	1307.63					*						*	0.0007752	0.005924	47
		High	FLAAGTHLGGTNLDFQMEQYIYK	3xDeamidated [N12; Q16; Q19]; 1xOxidation [M17]	0.00380574	0.00132294	1	6	1	P08865	0	2636.22							*				*	0.002031	0.004981	33
		High	FLAAGTHLGGTNLDFQMEQYIYK	2xDeamidated [Q16; Q19]	0.00258169	0.00132294	1	6	1	P08865	0	2619.24								*			*	0.0007728	0.004262	44
		High	GAHSVGLMWWMLAR	2xOxidation [M8; M11]	0.00755655	0.00132294	1	5	1	P08865	0	1646.79					*						*	0.001508	0.03245	28
		High	KSDGIYIINLK		0.00498663	0.00132294	1	6	1	P08865	1	1263.73					*						*	0.0007752	0.004052	45
		High	YVDIAIPCNNK	1xCarbamidomethyl [C8]; 2xDeamidated [N9; N10]	0.0101061	0.00143901	1	4	1	P08865	0	1308.61							*				*	0.002031	0.01231	35
		High	SDGIYIINLK		0.0141798	0.00161542	1	6	1	P08865	0	1135.64							*				*	0.002031	0.01689	44
		High	GAHSVGLMWWMLAR	1xOxidation [M8]	0.0136044	0.00161542	1	5	1	P08865	0	1630.8					*						*	0.009854	0.1286	26
		High	LLVVTDPR		0.016278	0.001742	1	4	3	P08865	0	912.551		*				*		*			*	0.001165	0.01341	28
B4E0B9	5'-3' exoribonuclease	0	8.133	3	2	5	2	874	99.9	8.02	51					*		*				22803	XRN2
	Checked	Confidence	Sequence	Modifications	Qvality PEP	Qvality q-value	# Protein Groups	# Proteins	# PSMs	Master Protein Accessions	# Missed Cleavages	Theo. MH+ [Da]	Found in Sample: [S1] F1: Sample, 1	Found in Sample: [S2] F2: Sample, 2	Found in Sample: [S3] F3: Sample, 3	Found in Sample: [S4] F4: Sample, 4	Found in Sample: [S5] F5: Sample, 5	Found in Sample: [S6] F6: Sample, 6	Found in Sample: [S7] F7: Sample, 7	Found in Sample: [S8] F8: Sample, 8	Found in Sample: [S9] F9: Sample, 9	Found in Sample: [S10] F10: Sample, 10	Confidence (by Search Engine): Mascot	Percolator q-Value (by Search Engine): Mascot	Percolator PEP (by Search Engine): Mascot	Ions Score (by Search Engine): Mascot
		High	YAWQGVALLPFVDER		0.000411919	0.0012651	1	4	1	B4E0B9	0	1763.91							*				*	0.002031	0.0006285	41
		High	YAWQGVALLPFVDER	1xDeamidated [Q4]	0.00157848	0.0012651	1	4	2	B4E0B9	0	1764.9					*		*				*	0.002031	0.002194	29
		High	NSLGGDVLFVGK		0.00671721	0.00132294	1	4	2	B4E0B9	0	1205.65					*		*				*	0.0007752	0.005343	35
P05388	60S acidic ribosomal protein P0	0	21.186	26	5	14	5	317	34.3	5.97	353					*		*				6175	RPLP0
	Checked	Confidence	Sequence	Modifications	Qvality PEP	Qvality q-value	# Protein Groups	# Proteins	# PSMs	Master Protein Accessions	# Missed Cleavages	Theo. MH+ [Da]	Found in Sample: [S1] F1: Sample, 1	Found in Sample: [S2] F2: Sample, 2	Found in Sample: [S3] F3: Sample, 3	Found in Sample: [S4] F4: Sample, 4	Found in Sample: [S5] F5: Sample, 5	Found in Sample: [S6] F6: Sample, 6	Found in Sample: [S7] F7: Sample, 7	Found in Sample: [S8] F8: Sample, 8	Found in Sample: [S9] F9: Sample, 9	Found in Sample: [S10] F10: Sample, 10	Confidence (by Search Engine): Mascot	Percolator q-Value (by Search Engine): Mascot	Percolator PEP (by Search Engine): Mascot	Ions Score (by Search Engine): Mascot
		High	IIQLLDDYPK		0.000379097	0.0012651	1	14	1	P05388	0	1217.68							*				*	0.002031	0.0005832	56
		High	CFIVGADNVGSK	1xCarbamidomethyl [C1]	0.000121128	0.0012651	1	15	3	P05388	0	1266.61					*		*				*	0.002031	0.0002001	55
		High	AFLADPSAFVAAAPVAAATTAAPAAAAAPAK		7.10677e-08	0.0012651	1	9	3	P05388	0	2752.47					*		*				*	0.002031	1.921e-07	80
		High	AGAIAPCEVTVPAQNTGLGPEK	1xCarbamidomethyl [C7]	4.95372e-06	0.0012651	1	14	4	P05388	0	2180.1					*		*				*	0.0007752	6.429e-06	56
		High	GNVGFVFTK		0.00343001	0.00132294	1	15	3	P05388	0	968.52					*		*				*	0.002031	0.004524	38
P27635	60S ribosomal protein L10	0	10.212	24	3	4	3	214	24.6	10.08	73					*		*				6134	RPL10
	Checked	Confidence	Sequence	Modifications	Qvality PEP	Qvality q-value	# Protein Groups	# Proteins	# PSMs	Master Protein Accessions	# Missed Cleavages	Theo. MH+ [Da]	Found in Sample: [S1] F1: Sample, 1	Found in Sample: [S2] F2: Sample, 2	Found in Sample: [S3] F3: Sample, 3	Found in Sample: [S4] F4: Sample, 4	Found in Sample: [S5] F5: Sample, 5	Found in Sample: [S6] F6: Sample, 6	Found in Sample: [S7] F7: Sample, 7	Found in Sample: [S8] F8: Sample, 8	Found in Sample: [S9] F9: Sample, 9	Found in Sample: [S10] F10: Sample, 10	Confidence (by Search Engine): Mascot	Percolator q-Value (by Search Engine): Mascot	Percolator PEP (by Search Engine): Mascot	Ions Score (by Search Engine): Mascot
		High	VDEFPLCGHMVSDEYEQLSSEALEAAR	1xCarbamidomethyl [C7]; 1xDeamidated [Q17]	7.54689e-06	0.0012651	1	6	2	P27635	0	3083.36					*		*				*	0.0007752	9.533e-06	58
		High	FNADEFEDMVAEK		0.00061115	0.0012651	1	6	1	P27635	0	1544.66					*						*	0.0007752	0.0005725	54
		High	GAFGKPQGTVAR		0.0149848	0.001742	1	8	1	P27635	0	1188.65					*						*	0.001114	0.01124	26
P62906	60S ribosomal protein L10a	0	24.149	26	5	10	5	217	24.8	9.94	222					*		*				4736	RPL10A
	Checked	Confidence	Sequence	Modifications	Qvality PEP	Qvality q-value	# Protein Groups	# Proteins	# PSMs	Master Protein Accessions	# Missed Cleavages	Theo. MH+ [Da]	Found in Sample: [S1] F1: Sample, 1	Found in Sample: [S2] F2: Sample, 2	Found in Sample: [S3] F3: Sample, 3	Found in Sample: [S4] F4: Sample, 4	Found in Sample: [S5] F5: Sample, 5	Found in Sample: [S6] F6: Sample, 6	Found in Sample: [S7] F7: Sample, 7	Found in Sample: [S8] F8: Sample, 8	Found in Sample: [S9] F9: Sample, 9	Found in Sample: [S10] F10: Sample, 10	Confidence (by Search Engine): Mascot	Percolator q-Value (by Search Engine): Mascot	Percolator PEP (by Search Engine): Mascot	Ions Score (by Search Engine): Mascot
		High	KVLCLAVAVGHVK	1xCarbamidomethyl [C4]	4.96841e-05	0.0012651	1	3	1	P62906	1	1393.83							*				*	0.002031	8.73e-05	54
		High	VLCLAVAVGHVK	1xCarbamidomethyl [C3]	4.70137e-05	0.0012651	1	3	1	P62906	0	1265.74							*				*	0.002031	8.303e-05	60
		High	FSVCVLGDQQHCDEAK	2xCarbamidomethyl [C4; C12]; 1xDeamidated [Q9]	0.00015751	0.0012651	1	2	1	P62906	0	1893.81							*				*	0.002031	0.0002569	49
		High	FPSLLTHNENMVAK		0.00136474	0.0012651	1	3	3	P62906	0	1600.82					*		*				*	0.002031	0.001924	47
		High	FSVCVLGDQQHCDEAK	2xCarbamidomethyl [C4; C12]	3.69202e-05	0.0012651	1	2	1	P62906	0	1892.83							*				*	0.002031	6.604e-05	59
		High	KYDAFLASESLIK		0.00218613	0.00132294	1	3	2	P62906	1	1484.8					*						*	0.0007752	0.001879	75
		High	FPSLLTHNENMVAK	1xDeamidated [N8]	0.148548	0.0088729	1	3	1	P62906	0	1601.8					*						*	0.005374	0.0964	27
P30050	60S ribosomal protein L12	0	21.366	45	5	11	5	165	17.8	9.42	243					*		*				6136	RPL12
	Checked	Confidence	Sequence	Modifications	Qvality PEP	Qvality q-value	# Protein Groups	# Proteins	# PSMs	Master Protein Accessions	# Missed Cleavages	Theo. MH+ [Da]	Found in Sample: [S1] F1: Sample, 1	Found in Sample: [S2] F2: Sample, 2	Found in Sample: [S3] F3: Sample, 3	Found in Sample: [S4] F4: Sample, 4	Found in Sample: [S5] F5: Sample, 5	Found in Sample: [S6] F6: Sample, 6	Found in Sample: [S7] F7: Sample, 7	Found in Sample: [S8] F8: Sample, 8	Found in Sample: [S9] F9: Sample, 9	Found in Sample: [S10] F10: Sample, 10	Confidence (by Search Engine): Mascot	Percolator q-Value (by Search Engine): Mascot	Percolator PEP (by Search Engine): Mascot	Ions Score (by Search Engine): Mascot
		High	HPHDIIDDINSGAVECPAS	1xCarbamidomethyl [C16]	4.88581e-06	0.0012651	1	2	2	P30050	0	2046.92							*				*	0.002031	1.003e-05	60
		High	QAQIEVVPSASALIIK		2.65057e-05	0.0012651	1	3	3	P30050	0	1666.97					*		*				*	0.002031	4.867e-05	59
		High	CTGGEVGATSALAPK	1xCarbamidomethyl [C1]	1.92447e-06	0.0012651	1	3	1	P30050	0	1418.69							*				*	0.002031	4.206e-06	60
		High	EILGTAQSVGCNVDGR	1xCarbamidomethyl [C11]	5.92736e-06	0.0012651	1	2	4	P30050	0	1675.81					*		*				*	0.0007752	7.606e-06	56
		High	IGPLGLSPK		0.0239274	0.00237446	1	4	1	P30050	0	881.545							*				*	0.002031	0.02757	26
P26373	60S ribosomal protein L13	0	7.657	14	3	4	3	211	24.2	11.65	66							*				6137	RPL13
	Checked	Confidence	Sequence	Modifications	Qvality PEP	Qvality q-value	# Protein Groups	# Proteins	# PSMs	Master Protein Accessions	# Missed Cleavages	Theo. MH+ [Da]	Found in Sample: [S1] F1: Sample, 1	Found in Sample: [S2] F2: Sample, 2	Found in Sample: [S3] F3: Sample, 3	Found in Sample: [S4] F4: Sample, 4	Found in Sample: [S5] F5: Sample, 5	Found in Sample: [S6] F6: Sample, 6	Found in Sample: [S7] F7: Sample, 7	Found in Sample: [S8] F8: Sample, 8	Found in Sample: [S9] F9: Sample, 9	Found in Sample: [S10] F10: Sample, 10	Confidence (by Search Engine): Mascot	Percolator q-Value (by Search Engine): Mascot	Percolator PEP (by Search Engine): Mascot	Ions Score (by Search Engine): Mascot
		High	STESLQANVQR		3.00129e-05	0.0012651	1	3	1	P26373	0	1232.62							*				*	0.002031	5.439e-05	69
		High	GFSLEELR		0.00983029	0.00143901	1	3	2	P26373	0	950.494							*				*	0.002031	0.012	36
		High	VATWFNQPAR		0.0297874	0.00291372	1	5	1	P26373	0	1189.61							*				*	0.002336	0.03375	30
P50914	60S ribosomal protein L14	0	8.1	22	4	4	4	215	23.4	10.93	60					*		*				9045	RPL14
	Checked	Confidence	Sequence	Modifications	Qvality PEP	Qvality q-value	# Protein Groups	# Proteins	# PSMs	Master Protein Accessions	# Missed Cleavages	Theo. MH+ [Da]	Found in Sample: [S1] F1: Sample, 1	Found in Sample: [S2] F2: Sample, 2	Found in Sample: [S3] F3: Sample, 3	Found in Sample: [S4] F4: Sample, 4	Found in Sample: [S5] F5: Sample, 5	Found in Sample: [S6] F6: Sample, 6	Found in Sample: [S7] F7: Sample, 7	Found in Sample: [S8] F8: Sample, 8	Found in Sample: [S9] F9: Sample, 9	Found in Sample: [S10] F10: Sample, 10	Confidence (by Search Engine): Mascot	Percolator q-Value (by Search Engine): Mascot	Percolator PEP (by Search Engine): Mascot	Ions Score (by Search Engine): Mascot
		High	GTAAAAAAAAAAK		0.000731689	0.0012651	1	1	1	P50914	0	1015.55							*				*	0.002031	0.001076	42
		High	LVAIVDVIDQNR		0.00244246	0.00132294	1	7	1	P50914	0	1354.77					*						*	0.0007752	0.002076	46
		High	VAYVSFGPHAGK		0.0220355	0.00186128	1	6	1	P50914	0	1232.64							*				*	0.002031	0.02548	34
		High	ALVDGPCTQVR	1xCarbamidomethyl [C7]	0.137925	0.00838988	1	7	1	P50914	0	1215.62							*				*	0.006709	0.1397	26
H0YHA7	60S ribosomal protein L18 (Fragment)	0	5.838	23	3	4	3	167	19	11.78	62					*		*					RPL18
	Checked	Confidence	Sequence	Modifications	Qvality PEP	Qvality q-value	# Protein Groups	# Proteins	# PSMs	Master Protein Accessions	# Missed Cleavages	Theo. MH+ [Da]	Found in Sample: [S1] F1: Sample, 1	Found in Sample: [S2] F2: Sample, 2	Found in Sample: [S3] F3: Sample, 3	Found in Sample: [S4] F4: Sample, 4	Found in Sample: [S5] F5: Sample, 5	Found in Sample: [S6] F6: Sample, 6	Found in Sample: [S7] F7: Sample, 7	Found in Sample: [S8] F8: Sample, 8	Found in Sample: [S9] F9: Sample, 9	Found in Sample: [S10] F10: Sample, 10	Confidence (by Search Engine): Mascot	Percolator q-Value (by Search Engine): Mascot	Percolator PEP (by Search Engine): Mascot	Ions Score (by Search Engine): Mascot
		High	ILTFDQLALDSPK		0.000151111	0.0012651	1	6	2	H0YHA7	0	1460.8					*		*				*	0.002031	0.0002461	69
		High	TNSTFNQVVLK		0.0669527	0.00361037	1	8	1	H0YHA7	0	1250.67					*						*	0.001508	0.04522	28
		High	APGTPHSHTKPYVR		0.127964	0.00790124	1	6	1	H0YHA7	0	1547.81							*				*	0.006709	0.1305	29
B4DM74	60S ribosomal protein L18a	0	5.55	19	3	6	3	154	18.1	10.48	62					*		*				6142	RPL18A
	Checked	Confidence	Sequence	Modifications	Qvality PEP	Qvality q-value	# Protein Groups	# Proteins	# PSMs	Master Protein Accessions	# Missed Cleavages	Theo. MH+ [Da]	Found in Sample: [S1] F1: Sample, 1	Found in Sample: [S2] F2: Sample, 2	Found in Sample: [S3] F3: Sample, 3	Found in Sample: [S4] F4: Sample, 4	Found in Sample: [S5] F5: Sample, 5	Found in Sample: [S6] F6: Sample, 6	Found in Sample: [S7] F7: Sample, 7	Found in Sample: [S8] F8: Sample, 8	Found in Sample: [S9] F9: Sample, 9	Found in Sample: [S10] F10: Sample, 10	Confidence (by Search Engine): Mascot	Percolator q-Value (by Search Engine): Mascot	Percolator PEP (by Search Engine): Mascot	Ions Score (by Search Engine): Mascot
		High	FWYFVSQLK		0.00724899	0.00132294	1	10	3	B4DM74	0	1217.64					*		*				*	0.0007752	0.006738	39
		High	NFGIWLR		0.0173198	0.001742	1	11	1	B4DM74	0	905.499					*						*	0.001114	0.0128	35
		High	DLTTAGAVTQCYR	1xCarbamidomethyl [C11]	0.047271	0.00327695	1	8	2	B4DM74	0	1455.69					*		*				*	0.001508	0.03269	46
K7ELC7	60S ribosomal protein L27 (Fragment)	0	6.332	14	2	4	2	144	16.5	10.58	49					*		*					RPL27
	Checked	Confidence	Sequence	Modifications	Qvality PEP	Qvality q-value	# Protein Groups	# Proteins	# PSMs	Master Protein Accessions	# Missed Cleavages	Theo. MH+ [Da]	Found in Sample: [S1] F1: Sample, 1	Found in Sample: [S2] F2: Sample, 2	Found in Sample: [S3] F3: Sample, 3	Found in Sample: [S4] F4: Sample, 4	Found in Sample: [S5] F5: Sample, 5	Found in Sample: [S6] F6: Sample, 6	Found in Sample: [S7] F7: Sample, 7	Found in Sample: [S8] F8: Sample, 8	Found in Sample: [S9] F9: Sample, 9	Found in Sample: [S10] F10: Sample, 10	RPL28	Percolator q-Value (by Search Engine): Mascot	Percolator PEP (by Search Engine): Mascot	Ions Score (by Search Engine): Mascot
		High	VYNYNHLMPTR	1xOxidation [M8]	0.00362554	0.00132294	1	4	1	K7ELC7	0	1423.68					*						RPL29	0.0007752	0.003015	39
		High	VYNYNHLMPTR		0.00815461	0.00132294	1	4	2	K7ELC7	0	1407.68					*						RPL30	0.0007752	0.00636	31
		High	YSVDIPLDK		0.0210007	0.00186128	1	4	1	K7ELC7	0	1049.55							*				RPL31	0.002031	0.02429	33
E5RI99	60S ribosomal protein L30 (Fragment)	0	17.409	52	4	11	4	114	12.6	9.55	108					*		*					RPL30
	Checked	Confidence	Sequence	Modifications	Qvality PEP	Qvality q-value	# Protein Groups	# Proteins	# PSMs	Master Protein Accessions	# Missed Cleavages	Theo. MH+ [Da]	Found in Sample: [S1] F1: Sample, 1	Found in Sample: [S2] F2: Sample, 2	Found in Sample: [S3] F3: Sample, 3	Found in Sample: [S4] F4: Sample, 4	Found in Sample: [S5] F5: Sample, 5	Found in Sample: [S6] F6: Sample, 6	Found in Sample: [S7] F7: Sample, 7	Found in Sample: [S8] F8: Sample, 8	Found in Sample: [S9] F9: Sample, 9	Found in Sample: [S10] F10: Sample, 10	Confidence (by Search Engine): Mascot	Percolator q-Value (by Search Engine): Mascot	Percolator PEP (by Search Engine): Mascot	Ions Score (by Search Engine): Mascot
		High	LVILANNCPALR	1xCarbamidomethyl [C8]; 1xDeamidated [N6]	0.00158946	0.0012651	1	3	1	E5RI99	0	1354.75							*				*	0.002031	0.002204	42
		High	KSEIEYYAMLAK		0.00114772	0.0012651	1	2	2	E5RI99	1	1445.73							*				*	0.002031	0.001631	41
		High	TGVHHYSGNNIELGTACGK	1xCarbamidomethyl [C17]	1.66909e-05	0.0012651	1	3	2	E5RI99	0	2014.94					*		*				*	0.002031	3.155e-05	57
		High	TGVHHYSGNNIELGTACGK	1xCarbamidomethyl [C17]; 1xDeamidated [N9]	0.00042642	0.0012651	1	3	2	E5RI99	0	2015.92					*		*				*	0.002031	0.0006489	55
		High	KSEIEYYAMLAK	1xOxidation [M9]	0.0037017	0.00132294	1	2	3	E5RI99	1	1461.73					*		*				*	0.0007752	0.003061	41
		High	VCTLAIIDPGDSDIIR	1xCarbamidomethyl [C2]	0.0145768	0.001742	1	4	1	E5RI99	0	1757.91							*				*	0.002031	0.01732	38
P61513	60S ribosomal protein L37a	0	10.59	33	2	5	2	92	10.3	10.43	80					*		*				6168	RPL37A
	Checked	Confidence	Sequence	Modifications	Qvality PEP	Qvality q-value	# Protein Groups	# Proteins	# PSMs	Master Protein Accessions	# Missed Cleavages	Theo. MH+ [Da]	Found in Sample: [S1] F1: Sample, 1	Found in Sample: [S2] F2: Sample, 2	Found in Sample: [S3] F3: Sample, 3	Found in Sample: [S4] F4: Sample, 4	Found in Sample: [S5] F5: Sample, 5	Found in Sample: [S6] F6: Sample, 6	Found in Sample: [S7] F7: Sample, 7	Found in Sample: [S8] F8: Sample, 8	Found in Sample: [S9] F9: Sample, 9	Found in Sample: [S10] F10: Sample, 10	Confidence (by Search Engine): Mascot	Percolator q-Value (by Search Engine): Mascot	Percolator PEP (by Search Engine): Mascot	Ions Score (by Search Engine): Mascot
		High	TVAGGAWTYNTTSAVTVK	1xDeamidated [N10]	2.4909e-05	0.0012651	1	2	1	P61513	0	1827.91							*				*	0.002031	4.586e-05	38
		High	AVGIWHCGSCMK	2xCarbamidomethyl [C7; C10]	0.000193812	0.0012651	1	6	1	P61513	0	1405.62					*						*	0.0007752	0.000197	52
		High	AVGIWHCGSCMK	2xCarbamidomethyl [C7; C10]; 1xOxidation [M11]	0.00208262	0.00132294	1	6	3	P61513	0	1421.61					*		*				*	0.002031	0.002844	35
P36578	60S ribosomal protein L4	0	23.54	19	7	10	7	427	47.7	11.06	143					*		*				6124	RPL4
	Checked	Confidence	Sequence	Modifications	Qvality PEP	Qvality q-value	# Protein Groups	# Proteins	# PSMs	Master Protein Accessions	# Missed Cleavages	Theo. MH+ [Da]	Found in Sample: [S1] F1: Sample, 1	Found in Sample: [S2] F2: Sample, 2	Found in Sample: [S3] F3: Sample, 3	Found in Sample: [S4] F4: Sample, 4	Found in Sample: [S5] F5: Sample, 5	Found in Sample: [S6] F6: Sample, 6	Found in Sample: [S7] F7: Sample, 7	Found in Sample: [S8] F8: Sample, 8	Found in Sample: [S9] F9: Sample, 9	Found in Sample: [S10] F10: Sample, 10	RPL5	Percolator q-Value (by Search Engine): Mascot	Percolator PEP (by Search Engine): Mascot	Ions Score (by Search Engine): Mascot
		High	AAAAAAALQAK		0.00163412	0.0012651	1	5	2	P36578	0	956.552					*		*				RPL6	0.002031	0.002262	34
		High	YAICSALAASALPALVMSK	1xCarbamidomethyl [C4]	9.06159e-05	0.0012651	1	7	1	P36578	0	1937.02					*						RPL7	0.0007752	9.705e-05	59
		High	APIRPDIVNFVHTNLR		0.000768028	0.0012651	1	7	1	P36578	0	1862.04					*						RPL8	0.0007752	0.000709	48
		High	GPCIIYNEDNGIIK	1xCarbamidomethyl [C3]	2.72478e-05	0.0012651	1	7	1	P36578	0	1605.79					*						RPL9	0.0007752	3.147e-05	47
		High	FCIWTESAFR	1xCarbamidomethyl [C2]	0.00304883	0.00132294	1	5	1	P36578	0	1316.61					*						RPL10	0.0007752	0.004471	38
		High	NIPGITLLNVSK		0.00172726	0.00132294	1	6	3	P36578	0	1268.76					*		*				RPL11	0.0007752	0.001846	53
		High	RGPCIIYNEDNGIIK	1xCarbamidomethyl [C4]	0.0129622	0.00143901	1	7	1	P36578	1	1761.9					*						RPL12	0.001114	0.009811	32
A0A2R8Y6J3	60S ribosomal protein L5 (Fragment)	0	25.124	31	5	16	5	238	27	9.13	392					*		*					RPL5
	Checked	Confidence	Sequence	Modifications	Qvality PEP	Qvality q-value	# Protein Groups	# Proteins	# PSMs	Master Protein Accessions	# Missed Cleavages	Theo. MH+ [Da]	Found in Sample: [S1] F1: Sample, 1	Found in Sample: [S2] F2: Sample, 2	Found in Sample: [S3] F3: Sample, 3	Found in Sample: [S4] F4: Sample, 4	Found in Sample: [S5] F5: Sample, 5	Found in Sample: [S6] F6: Sample, 6	Found in Sample: [S7] F7: Sample, 7	Found in Sample: [S8] F8: Sample, 8	Found in Sample: [S9] F9: Sample, 9	Found in Sample: [S10] F10: Sample, 10	Confidence (by Search Engine): Mascot	Percolator q-Value (by Search Engine): Mascot	Percolator PEP (by Search Engine): Mascot	Ions Score (by Search Engine): Mascot
		High	VGLTNYAAAYCTGLLLAR	1xCarbamidomethyl [C11]	3.40428e-07	0.0012651	1	6	4	A0A2R8Y6J3	0	1927.01					*		*				*	0.002031	8.296e-07	91
		High	GAVDGGLSIPHSTK		0.000506966	0.0012651	1	5	1	A0A2R8Y6J3	0	1338.7					*						*	0.0007752	0.0004834	82
		High	HIMGQNVADYMR	1xDeamidated [Q5]	0.00143256	0.0012651	1	4	1	A0A2R8Y6J3	0	1435.65							*				*	0.002031	0.00201	34
		High	HIMGQNVADYMR	1xOxidation [M]	6.1546e-05	0.0012651	1	4	5	A0A2R8Y6J3	0	1450.66					*		*				*	0.002031	0.0001064	52
		High	HIMGQNVADYMR	2xOxidation [M3; M11]	0.000358684	0.0012651	1	4	1	A0A2R8Y6J3	0	1466.65							*				*	0.002031	0.0005536	41
		High	HIMGQNVADYMR	1xDeamidated [Q5]; 2xOxidation [M3; M11]	0.0033132	0.00132294	1	4	1	A0A2R8Y6J3	0	1467.64							*				*	0.002031	0.004386	29
		High	NSVTPDMMEEMYK	1xDeamidated [N1]	0.0170827	0.001742	1	3	1	A0A2R8Y6J3	0	1575.64					*						*	0.001114	0.0127	31
		High	IEGDMIVCAAYAHELPK	1xCarbamidomethyl [C8]	0.0249324	0.00253597	1	7	2	A0A2R8Y6J3	0	1916.92					*		*				*	0.001114	0.02842	32
Q02878	60S ribosomal protein L6	0	8.077	16	3	5	3	288	32.7	10.58	94					*		*				6128	RPL6
	Checked	Confidence	Sequence	Modifications	Qvality PEP	Qvality q-value	# Protein Groups	# Proteins	# PSMs	Master Protein Accessions	# Missed Cleavages	Theo. MH+ [Da]	Found in Sample: [S1] F1: Sample, 1	Found in Sample: [S2] F2: Sample, 2	Found in Sample: [S3] F3: Sample, 3	Found in Sample: [S4] F4: Sample, 4	Found in Sample: [S5] F5: Sample, 5	Found in Sample: [S6] F6: Sample, 6	Found in Sample: [S7] F7: Sample, 7	Found in Sample: [S8] F8: Sample, 8	Found in Sample: [S9] F9: Sample, 9	Found in Sample: [S10] F10: Sample, 10	Confidence (by Search Engine): Mascot	Percolator q-Value (by Search Engine): Mascot	Percolator PEP (by Search Engine): Mascot	Ions Score (by Search Engine): Mascot
		High	VLATVTKPVGGDK		0.0012734	0.0012651	1	11	3	Q02878	0	1284.75					*		*				*	0.002031	0.001799	40
		High	QLASGLLLVTGPLVLNR		0.000167621	0.0012651	1	6	1	Q02878	0	1764.07							*				*	0.002031	0.0002709	48
		High	ASITPGTILIILTGR		0.00714927	0.00132294	1	9	1	Q02878	0	1525.93					*						*	0.001114	0.01719	34
A8MUD9	60S ribosomal protein L7	0	6.19	15	3	4	3	208	24.4	10.67	60					*		*				6129	RPL7
	Checked	Confidence	Sequence	Modifications	Qvality PEP	Qvality q-value	# Protein Groups	# Proteins	# PSMs	Master Protein Accessions	# Missed Cleavages	Theo. MH+ [Da]	Found in Sample: [S1] F1: Sample, 1	Found in Sample: [S2] F2: Sample, 2	Found in Sample: [S3] F3: Sample, 3	Found in Sample: [S4] F4: Sample, 4	Found in Sample: [S5] F5: Sample, 5	Found in Sample: [S6] F6: Sample, 6	Found in Sample: [S7] F7: Sample, 7	Found in Sample: [S8] F8: Sample, 8	Found in Sample: [S9] F9: Sample, 9	Found in Sample: [S10] F10: Sample, 10	Confidence (by Search Engine): Mascot	Percolator q-Value (by Search Engine): Mascot	Percolator PEP (by Search Engine): Mascot	Ions Score (by Search Engine): Mascot
		High	IALTDNALIAR		0.00110865	0.0012651	1	4	2	A8MUD9	0	1170.68					*		*				*	0.0007752	0.000998	55
		High	IVEPYIAWGYPNLK	1xDeamidated [N12]	0.0211456	0.00186128	1	4	1	A8MUD9	0	1663.87					*						*	0.001114	0.01547	30
		High	ASINMLR		0.061405	0.00334777	1	4	1	A8MUD9	0	804.44					*						*	0.001508	0.04181	33
P62424	60S ribosomal protein L7a	0	27.861	26	8	15	8	266	30	10.61	252					*		*				6130	RPL7A
	Checked	Confidence	Sequence	Modifications	Qvality PEP	Qvality q-value	# Protein Groups	# Proteins	# PSMs	Master Protein Accessions	# Missed Cleavages	Theo. MH+ [Da]	Found in Sample: [S1] F1: Sample, 1	Found in Sample: [S2] F2: Sample, 2	Found in Sample: [S3] F3: Sample, 3	Found in Sample: [S4] F4: Sample, 4	Found in Sample: [S5] F5: Sample, 5	Found in Sample: [S6] F6: Sample, 6	Found in Sample: [S7] F7: Sample, 7	Found in Sample: [S8] F8: Sample, 8	Found in Sample: [S9] F9: Sample, 9	Found in Sample: [S10] F10: Sample, 10	Confidence (by Search Engine): Mascot	Percolator q-Value (by Search Engine): Mascot	Percolator PEP (by Search Engine): Mascot	Ions Score (by Search Engine): Mascot
		High	KTCTTVAFTQVNSEDKGALAK	1xCarbamidomethyl [C3]	0.000314504	0.0012651	1	3	2	P62424	2	2269.15					*		*				*	0.002031	0.0004893	61
		High	VPPAINQFTQALDR	1xDeamidated [Q7]	0.00123859	0.0012651	1	2	1	P62424	0	1570.82					*						*	0.0007752	0.001108	42
		High	TCTTVAFTQVNSEDK	1xCarbamidomethyl [C2]	5.25829e-07	0.0012651	1	3	2	P62424	0	1700.78					*		*				*	0.0007752	7.894e-07	71
		High	TCTTVAFTQVNSEDKGALAK	1xCarbamidomethyl [C2]	0.00048299	0.0012651	1	3	1	P62424	1	2141.05					*						*	0.0007752	0.0004619	74
		High	KTCTTVAFTQVNSEDKGALAK	1xCarbamidomethyl [C3]; 1xDeamidated [Q10]	0.00437149	0.00132294	1	3	1	P62424	2	2270.13							*				*	0.002031	0.005651	57
		High	LKVPPAINQFTQALDR		0.00580774	0.00132294	1	2	1	P62424	1	1811.02							*				*	0.002031	0.007401	33
		High	NFGIGQDIQPK		0.0107553	0.00143901	1	2	2	P62424	0	1216.63					*		*				*	0.001114	0.008266	41
		High	LKVPPAINQFTQALDR	1xDeamidated [Q9]	0.0163906	0.001742	1	2	1	P62424	1	1812					*						*	0.001114	0.01221	40
		High	MGVPYCIIK	1xCarbamidomethyl [C6]	0.0475908	0.00327695	1	3	2	P62424	0	1080.56					*		*				*	0.001508	0.03298	27
		High	RHWGGNVLGPK		0.0562961	0.00334777	1	3	1	P62424	1	1220.66							*				*	0.002526	0.06064	27
		High	TCTTVAFTQVNSEDKGALAK	1xCarbamidomethyl [C2]; 1xDeamidated [N11]	0.126366	0.00790124	1	3	1	P62424	1	2142.04					*						*	0.005067	0.08259	32
E9PKZ0	60S ribosomal protein L8 (Fragment)	0	12.526	13	2	7	2	205	22.4	10.76	292					*		*					RPL8
	Checked	Confidence	Sequence	Modifications	Qvality PEP	Qvality q-value	# Protein Groups	# Proteins	# PSMs	Master Protein Accessions	# Missed Cleavages	Theo. MH+ [Da]	Found in Sample: [S1] F1: Sample, 1	Found in Sample: [S2] F2: Sample, 2	Found in Sample: [S3] F3: Sample, 3	Found in Sample: [S4] F4: Sample, 4	Found in Sample: [S5] F5: Sample, 5	Found in Sample: [S6] F6: Sample, 6	Found in Sample: [S7] F7: Sample, 7	Found in Sample: [S8] F8: Sample, 8	Found in Sample: [S9] F9: Sample, 9	Found in Sample: [S10] F10: Sample, 10	Confidence (by Search Engine): Mascot	Percolator q-Value (by Search Engine): Mascot	Percolator PEP (by Search Engine): Mascot	Ions Score (by Search Engine): Mascot
		High	AVVGVVAGGGR		1.7277e-05	0.0012651	1	4	3	E9PKZ0	0	941.553					*		*				*	0.002031	3.267e-05	80
		High	ASGNYATVISHNPETK		3.36577e-06	0.0012651	1	4	4	E9PKZ0	0	1688.82					*		*				*	0.0007752	5.433e-06	85
Q2L6I2	ABC50 protein	0	7.349	4	3	7	3	807	91.6	7.68	116					*		*				23	ABCF1
	Checked	Confidence	Sequence	Modifications	Qvality PEP	Qvality q-value	# Protein Groups	# Proteins	# PSMs	Master Protein Accessions	# Missed Cleavages	Theo. MH+ [Da]	Found in Sample: [S1] F1: Sample, 1	Found in Sample: [S2] F2: Sample, 2	Found in Sample: [S3] F3: Sample, 3	Found in Sample: [S4] F4: Sample, 4	Found in Sample: [S5] F5: Sample, 5	Found in Sample: [S6] F6: Sample, 6	Found in Sample: [S7] F7: Sample, 7	Found in Sample: [S8] F8: Sample, 8	Found in Sample: [S9] F9: Sample, 9	Found in Sample: [S10] F10: Sample, 10	Confidence (by Search Engine): Mascot	Percolator q-Value (by Search Engine): Mascot	Percolator PEP (by Search Engine): Mascot	Ions Score (by Search Engine): Mascot
		High	VVFAELACR	1xCarbamidomethyl [C8]	0.000376483	0.0012651	1	5	3	Q2L6I2	0	1064.56					*		*				*	0.0007752	0.0003653	55
		High	IGFFNQQYAEQLR	1xDeamidated [Q6]	0.00462066	0.00132294	1	4	1	Q2L6I2	0	1614.79							*				*	0.002031	0.005952	32
		High	STLLLLLTGK		0.0287869	0.00291372	1	4	3	Q2L6I2	0	1058.68					*		*				*	0.001114	0.02059	59
A0A1B0GW23	ABHD14A-ACY1 readthrough (Fragment)	0	27.698	22	7	13	7	586	65.4	6.67	187					*		*					ABHD14A-ACY1
	Checked	Confidence	Sequence	Modifications	Qvality PEP	Qvality q-value	# Protein Groups	# Proteins	# PSMs	Master Protein Accessions	# Missed Cleavages	Theo. MH+ [Da]	Found in Sample: [S1] F1: Sample, 1	Found in Sample: [S2] F2: Sample, 2	Found in Sample: [S3] F3: Sample, 3	Found in Sample: [S4] F4: Sample, 4	Found in Sample: [S5] F5: Sample, 5	Found in Sample: [S6] F6: Sample, 6	Found in Sample: [S7] F7: Sample, 7	Found in Sample: [S8] F8: Sample, 8	Found in Sample: [S9] F9: Sample, 9	Found in Sample: [S10] F10: Sample, 10	Confidence (by Search Engine): Mascot	Percolator q-Value (by Search Engine): Mascot	Percolator PEP (by Search Engine): Mascot	Ions Score (by Search Engine): Mascot
		High	VEVAPGYVVTVLTWPGTNPTLSSILLNSHTDVVPVFK	2xDeamidated [N18; N27]	0.000828817	0.0012651	1	9	1	A0A1B0GW23	0	3952.1							*				*	0.002031	0.001204	57
		High	WMHPQVTPTDDSNPWWAAFSR		2.59624e-05	0.0012651	1	5	1	A0A1B0GW23	0	2529.14							*				*	0.002031	4.778e-05	57
		High	AGFALDEGIANPTDAFTVFYSER	1xDeamidated [N11]	2.17901e-06	0.0012651	1	10	1	A0A1B0GW23	0	2492.16							*				*	0.002031	4.703e-06	84
		High	GPEEEHPSVTLFR		0.000227221	0.0012651	1	15	3	A0A1B0GW23	0	1497.73					*		*				*	0.002031	0.0003614	47
		High	EHWSHDPFEAFK		0.00165693	0.0012651	1	9	1	A0A1B0GW23	0	1529.68							*				*	0.002031	0.002304	26
		High	VVNSILAFR		0.00172726	0.00132294	1	8	4	A0A1B0GW23	0	1018.6					*		*				*	0.002031	0.002391	58
		High	WMHPQVTPTDDSNPWWAAFSR	1xDeamidated [N13]	0.00821127	0.00132294	1	5	1	A0A1B0GW23	0	2530.12					*						*	0.0007752	0.006413	33
		High	CVSIQYLEAVR	1xCarbamidomethyl [C1]	0.00345387	0.00132294	1	10	1	A0A1B0GW23	0	1337.69							*				*	0.002031	0.004563	49
Q9BWD1	Acetyl-CoA acetyltransferase, cytosolic	0	14.246	25	4	5	4	397	41.3	6.92	155							*				39	ACAT2
	Checked	Confidence	Sequence	Modifications	Qvality PEP	Qvality q-value	# Protein Groups	# Proteins	# PSMs	Master Protein Accessions	# Missed Cleavages	Theo. MH+ [Da]	Found in Sample: [S1] F1: Sample, 1	Found in Sample: [S2] F2: Sample, 2	Found in Sample: [S3] F3: Sample, 3	Found in Sample: [S4] F4: Sample, 4	Found in Sample: [S5] F5: Sample, 5	Found in Sample: [S6] F6: Sample, 6	Found in Sample: [S7] F7: Sample, 7	Found in Sample: [S8] F8: Sample, 8	Found in Sample: [S9] F9: Sample, 9	Found in Sample: [S10] F10: Sample, 10	Confidence (by Search Engine): Mascot	Percolator q-Value (by Search Engine): Mascot	Percolator PEP (by Search Engine): Mascot	Ions Score (by Search Engine): Mascot
		High	LKPYFLTDGTGTVTPANASGINDGAAAVVLMK	2xDeamidated [N17; N22]	5.53207e-06	0.0012651	1	3	1	Q9BWD1	0	3194.63							*				*	0.002031	1.125e-05	74
		High	TIIGSFNGALAAVPVQDLGSTVIK		1.06571e-05	0.0012651	1	3	2	Q9BWD1	0	2371.32							*				*	0.002031	2.071e-05	86
		High	VNIEGGAIALGHPLGASGCR	1xCarbamidomethyl [C19]	0.00335944	0.00132294	1	3	1	Q9BWD1	0	1949							*				*	0.002031	0.004447	48
		High	IVSWSQVGVEPSIMGIGPIPAIK	1xDeamidated [Q6]	0.00422262	0.00132294	1	3	1	Q9BWD1	0	2379.3							*				*	0.002031	0.005484	46
Q59EH3	Acid phosphatase 1 isoform c variant (Fragment)	0	8.726	26	4	4	4	165	18.7	7.88	72							*				52	ACP1
	Checked	Confidence	Sequence	Modifications	Qvality PEP	Qvality q-value	# Protein Groups	# Proteins	# PSMs	Master Protein Accessions	# Missed Cleavages	Theo. MH+ [Da]	Found in Sample: [S1] F1: Sample, 1	Found in Sample: [S2] F2: Sample, 2	Found in Sample: [S3] F3: Sample, 3	Found in Sample: [S4] F4: Sample, 4	Found in Sample: [S5] F5: Sample, 5	Found in Sample: [S6] F6: Sample, 6	Found in Sample: [S7] F7: Sample, 7	Found in Sample: [S8] F8: Sample, 8	Found in Sample: [S9] F9: Sample, 9	Found in Sample: [S10] F10: Sample, 10	Confidence (by Search Engine): Mascot	Percolator q-Value (by Search Engine): Mascot	Percolator PEP (by Search Engine): Mascot	Ions Score (by Search Engine): Mascot
		High	LVTDQNISENWR		7.83785e-05	0.0012651	1	6	1	Q59EH3	0	1474.73							*				*	0.002031	0.0001338	71
		High	IELLGSYDPQK		0.00601245	0.00132294	1	2	1	Q59EH3	0	1262.66							*				*	0.002031	0.007605	42
		High	RHGIPMSHVAR		0.018942	0.00186128	1	4	1	Q59EH3	1	1260.67							*				*	0.002031	0.02219	29
		High	SPIAEAVFR		0.0789729	0.00446454	1	7	1	Q59EH3	0	989.541							*				*	0.003534	0.08332	28
P61160	Actin-related protein 2	0	47.234	31	9	28	9	394	44.7	6.74	686					*		*				10097	ACTR2
	Checked	Confidence	Sequence	Modifications	Qvality PEP	Qvality q-value	# Protein Groups	# Proteins	# PSMs	Master Protein Accessions	# Missed Cleavages	Theo. MH+ [Da]	Found in Sample: [S1] F1: Sample, 1	Found in Sample: [S2] F2: Sample, 2	Found in Sample: [S3] F3: Sample, 3	Found in Sample: [S4] F4: Sample, 4	Found in Sample: [S5] F5: Sample, 5	Found in Sample: [S6] F6: Sample, 6	Found in Sample: [S7] F7: Sample, 7	Found in Sample: [S8] F8: Sample, 8	Found in Sample: [S9] F9: Sample, 9	Found in Sample: [S10] F10: Sample, 10	Confidence (by Search Engine): Mascot	Percolator q-Value (by Search Engine): Mascot	Percolator PEP (by Search Engine): Mascot	Ions Score (by Search Engine): Mascot
		High	LCYVGYNIEQEQK	1xCarbamidomethyl [C2]	8.08615e-06	0.0012651	1	5	4	P61160	0	1643.77					*		*				*	0.0007752	1.017e-05	58
		High	KVVVCDNGTGFVK	1xCarbamidomethyl [C5]; 1xDeamidated [N7]	0.000111488	0.0012651	1	3	2	P61160	1	1423.72					*		*				*	0.002031	0.0001857	59
		High	SMLEVNYPMENGIVR	1xDeamidated [N]; 1xOxidation [M2]	3.39844e-05	0.0012651	1	5	2	P61160	0	1768.82					*		*				*	0.0007752	3.891e-05	54
		High	HMVFLGGAVLADIMK		1.02452e-07	0.0012651	1	4	6	P61160	0	1601.85					*		*				*	0.002031	2.711e-07	96
		High	GYAFNHSADFETVR		1.96981e-05	0.0012651	1	5	5	P61160	0	1613.73					*		*				*	0.002031	3.679e-05	59
		High	HIVLSGGSTMYPGLPSR		6.14798e-08	0.0012651	1	5	3	P61160	0	1771.92					*		*				*	0.002031	1.683e-07	95
		High	DLMVGDEASELR		0.00362554	0.00132294	1	2	1	P61160	0	1334.63							*				*	0.002031	0.004748	48
		High	SMLEVNYPMENGIVR	1xOxidation [M9]	0.00580774	0.00132294	1	5	1	P61160	0	1767.84					*						*	0.0007752	0.004647	43
		High	HLWDYTFGPEK		0.00251111	0.00132294	1	4	1	P61160	0	1392.66					*						*	0.0007752	0.002139	51
		High	ILLTEPPMNPTK		0.0492213	0.00327695	1	5	1	P61160	0	1353.74					*						*	0.001508	0.03393	38
		High	ILLTEPPMNPTK	1xDeamidated [N9]	0.0522926	0.00334777	1	5	2	P61160	0	1354.73					*		*				*	0.001508	0.03594	35
O15145	Actin-related protein 2/3 complex subunit 3	0	21.419	27	4	23	4	178	20.5	8.59	239	*				*		*				10094	ARPC3
	Checked	Confidence	Sequence	Modifications	Qvality PEP	Qvality q-value	# Protein Groups	# Proteins	# PSMs	Master Protein Accessions	# Missed Cleavages	Theo. MH+ [Da]	Found in Sample: [S1] F1: Sample, 1	Found in Sample: [S2] F2: Sample, 2	Found in Sample: [S3] F3: Sample, 3	Found in Sample: [S4] F4: Sample, 4	Found in Sample: [S5] F5: Sample, 5	Found in Sample: [S6] F6: Sample, 6	Found in Sample: [S7] F7: Sample, 7	Found in Sample: [S8] F8: Sample, 8	Found in Sample: [S9] F9: Sample, 9	Found in Sample: [S10] F10: Sample, 10	Confidence (by Search Engine): Mascot	Percolator q-Value (by Search Engine): Mascot	Percolator PEP (by Search Engine): Mascot	Ions Score (by Search Engine): Mascot
		High	VFDPQNDKPSK	1xDeamidated [Q/N]	0.000711701	0.0012651	1	3	3	O15145	0	1275.62					*		*				*	0.002031	0.001046	44
		High	PAYHSSLMDPDTK		3.59144e-05	0.0012651	1	5	6	O15145	0	1461.67					*		*				*	0.002031	6.461e-05	50
		High	PAYHSSLMDPDTK	1xOxidation [M8]	0.000334708	0.0012651	1	5	4	O15145	0	1477.66					*		*				*	0.002031	0.000519	50
		High	DTDIVDEAIYYFK		0.00410718	0.00132294	1	6	3	O15145	0	1591.75	*				*						*	0.0007752	0.003377	63
		High	LIGNMALLPIR		0.0028447	0.00132294	1	6	2	O15145	0	1210.73							*				*	0.002031	0.003803	45
		High	LIGNMALLPIR	1xDeamidated [N4]	0.00235928	0.00132294	1	6	2	O15145	0	1211.72					*						*	0.0007752	0.00202	33
		High	LIGNMALLPIR	1xOxidation [M5]	0.0312456	0.00291372	1	6	3	O15145	0	1226.73					*		*				*	0.001114	0.02226	35
P59998	Actin-related protein 2/3 complex subunit 4	0	23.194	36	4	11	4	168	19.7	8.43	169					*		*				10093	ARPC4
	Checked	Confidence	Sequence	Modifications	Qvality PEP	Qvality q-value	# Protein Groups	# Proteins	# PSMs	Master Protein Accessions	# Missed Cleavages	Theo. MH+ [Da]	Found in Sample: [S1] F1: Sample, 1	Found in Sample: [S2] F2: Sample, 2	Found in Sample: [S3] F3: Sample, 3	Found in Sample: [S4] F4: Sample, 4	Found in Sample: [S5] F5: Sample, 5	Found in Sample: [S6] F6: Sample, 6	Found in Sample: [S7] F7: Sample, 7	Found in Sample: [S8] F8: Sample, 8	Found in Sample: [S9] F9: Sample, 9	Found in Sample: [S10] F10: Sample, 10	Confidence (by Search Engine): Mascot	Percolator q-Value (by Search Engine): Mascot	Percolator PEP (by Search Engine): Mascot	Ions Score (by Search Engine): Mascot
		High	KPVEGYDISFLITNFHTEQMYK	1xDeamidated [N14]	3.92873e-05	0.0012651	1	3	1	P59998	0	2661.29					*						*	0.0007752	4.429e-05	58
		High	KPVEGYDISFLITNFHTEQMYK	2xDeamidated [N14; Q19]	2.24587e-05	0.0012651	1	3	1	P59998	0	2662.27							*				*	0.002031	4.156e-05	53
		High	KPVEGYDISFLITNFHTEQMYK	1xDeamidated [N14]; 1xOxidation [M20]	0.000175932	0.0012651	1	3	1	P59998	0	2677.29					*						*	0.0007752	0.0001801	48
		High	AENFFILR		0.000183383	0.0012651	1	5	3	P59998	0	1009.55					*		*				*	0.002031	0.0002954	57
		High	ELLLQPVTISR		0.00471772	0.00132294	1	6	2	P59998	0	1268.76					*		*				*	0.0007752	0.003834	44
		High	LVDFVIHFMEEIDKEISEMK	1xOxidation [M9]	0.0159447	0.001742	1	4	1	P59998	1	2468.21							*				*	0.002031	0.01888	34
		High	ELLLQPVTISR	1xDeamidated [Q5]	0.0240921	0.00253597	1	6	1	P59998	0	1269.74							*				*	0.002031	0.0276	37
		High	AENFFILR	1xDeamidated [N3]	0.047271	0.00327695	1	5	1	P59998	0	1010.53					*						*	0.001508	0.0327	34
O95433	Activator of 90 kDa heat shock protein ATPase homolog 1	0	4.942	8	2	2	2	338	38.3	5.53	53							*				10598	AHSA1
	Checked	Confidence	Sequence	Modifications	Qvality PEP	Qvality q-value	# Protein Groups	# Proteins	# PSMs	Master Protein Accessions	# Missed Cleavages	Theo. MH+ [Da]	Found in Sample: [S1] F1: Sample, 1	Found in Sample: [S2] F2: Sample, 2	Found in Sample: [S3] F3: Sample, 3	Found in Sample: [S4] F4: Sample, 4	Found in Sample: [S5] F5: Sample, 5	Found in Sample: [S6] F6: Sample, 6	Found in Sample: [S7] F7: Sample, 7	Found in Sample: [S8] F8: Sample, 8	Found in Sample: [S9] F9: Sample, 9	Found in Sample: [S10] F10: Sample, 10	Confidence (by Search Engine): Mascot	Percolator q-Value (by Search Engine): Mascot	Percolator PEP (by Search Engine): Mascot	Ions Score (by Search Engine): Mascot
		High	ADATNVNNWHWTER		5.58735e-05	0.0012651	1	2	1	O95433	0	1713.77							*				*	0.002031	9.774e-05	53
		High	DEPDTNLVALMK	1xDeamidated [N6]	0.114204	0.00655845	1	3	1	O95433	0	1346.65							*				*	0.005481	0.1169	26
Q5T4U5	Acyl-Coenzyme A dehydrogenase, C-4 to C-12 straight chain, isoform CRA_a	0	9.171	12	3	4	3	454	50.2	7.8	65					*		*				34	ACADM
	Checked	Confidence	Sequence	Modifications	Qvality PEP	Qvality q-value	# Protein Groups	# Proteins	# PSMs	Master Protein Accessions	# Missed Cleavages	Theo. MH+ [Da]	Found in Sample: [S1] F1: Sample, 1	Found in Sample: [S2] F2: Sample, 2	Found in Sample: [S3] F3: Sample, 3	Found in Sample: [S4] F4: Sample, 4	Found in Sample: [S5] F5: Sample, 5	Found in Sample: [S6] F6: Sample, 6	Found in Sample: [S7] F7: Sample, 7	Found in Sample: [S8] F8: Sample, 8	Found in Sample: [S9] F9: Sample, 9	Found in Sample: [S10] F10: Sample, 10	Confidence (by Search Engine): Mascot	Percolator q-Value (by Search Engine): Mascot	Percolator PEP (by Search Engine): Mascot	Ions Score (by Search Engine): Mascot
		High	IYQIYEGTSQIQR	1xDeamidated [Q12]	0.000778738	0.0012651	1	7	1	Q5T4U5	0	1599.8					*						*	0.0007752	0.000721	30
		High	AFAGDIANQLATDAVQILGGNGFNTEYPVEK	2xDeamidated [Q9; N21]	5.98689e-05	0.0012651	1	8	1	Q5T4U5	0	3225.56							*				*	0.002031	0.0001041	61
		High	ANWYFLLAR		0.0117669	0.00143901	1	9	2	Q5T4U5	0	1153.62					*						*	0.001114	0.008978	39
I3L297	Adapter molecule crk	0	9.089	13	2	5	2	223	25.5	7.56	163					*		*					CRK
	Checked	Confidence	Sequence	Modifications	Qvality PEP	Qvality q-value	# Protein Groups	# Proteins	# PSMs	Master Protein Accessions	# Missed Cleavages	Theo. MH+ [Da]	Found in Sample: [S1] F1: Sample, 1	Found in Sample: [S2] F2: Sample, 2	Found in Sample: [S3] F3: Sample, 3	Found in Sample: [S4] F4: Sample, 4	Found in Sample: [S5] F5: Sample, 5	Found in Sample: [S6] F6: Sample, 6	Found in Sample: [S7] F7: Sample, 7	Found in Sample: [S8] F8: Sample, 8	Found in Sample: [S9] F9: Sample, 9	Found in Sample: [S10] F10: Sample, 10	Confidence (by Search Engine): Mascot	Percolator q-Value (by Search Engine): Mascot	Percolator PEP (by Search Engine): Mascot	Ions Score (by Search Engine): Mascot
		High	IGDQEFDSLPALLEFYK		1.0511e-05	0.0012651	1	3	2	I3L297	0	1984.99							*				*	0.002031	2.045e-05	74
		High	QEAVALLQGQR		0.000510487	0.0012651	1	3	2	I3L297	0	1212.67					*		*				*	0.002031	0.0007665	59
		High	IGDQEFDSLPALLEFYK	1xDeamidated [Q4]	0.0774307	0.00417477	1	3	1	I3L297	0	1985.97					*						*	0.001984	0.05201	58
P07741	Adenine phosphoribosyltransferase	0	5.22	13	2	3	2	180	19.6	6.02	58							*				353	APRT
	Checked	Confidence	Sequence	Modifications	Qvality PEP	Qvality q-value	# Protein Groups	# Proteins	# PSMs	Master Protein Accessions	# Missed Cleavages	Theo. MH+ [Da]	Found in Sample: [S1] F1: Sample, 1	Found in Sample: [S2] F2: Sample, 2	Found in Sample: [S3] F3: Sample, 3	Found in Sample: [S4] F4: Sample, 4	Found in Sample: [S5] F5: Sample, 5	Found in Sample: [S6] F6: Sample, 6	Found in Sample: [S7] F7: Sample, 7	Found in Sample: [S8] F8: Sample, 8	Found in Sample: [S9] F9: Sample, 9	Found in Sample: [S10] F10: Sample, 10	Confidence (by Search Engine): Mascot	Percolator q-Value (by Search Engine): Mascot	Percolator PEP (by Search Engine): Mascot	Ions Score (by Search Engine): Mascot
		High	IDYIAGLDSR		0.0003324	0.0012651	1	3	2	P07741	0	1122.58							*				*	0.002031	0.0005129	43
		High	LAPVPFFSLLQYE		0.00956193	0.00143901	1	2	1	P07741	0	1523.81							*				*	0.002031	0.01174	34
A0A0S2Z381	Adenosine deaminase isoform 1 (Fragment)	0	11.289	24	4	6	4	363	40.7	5.95	82					*		*				100	ADA
	Checked	Confidence	Sequence	Modifications	Qvality PEP	Qvality q-value	# Protein Groups	# Proteins	# PSMs	Master Protein Accessions	# Missed Cleavages	Theo. MH+ [Da]	Found in Sample: [S1] F1: Sample, 1	Found in Sample: [S2] F2: Sample, 2	Found in Sample: [S3] F3: Sample, 3	Found in Sample: [S4] F4: Sample, 4	Found in Sample: [S5] F5: Sample, 5	Found in Sample: [S6] F6: Sample, 6	Found in Sample: [S7] F7: Sample, 7	Found in Sample: [S8] F8: Sample, 8	Found in Sample: [S9] F9: Sample, 9	Found in Sample: [S10] F10: Sample, 10	Confidence (by Search Engine): Mascot	Percolator q-Value (by Search Engine): Mascot	Percolator PEP (by Search Engine): Mascot	Ions Score (by Search Engine): Mascot
		High	TVHAGEVGSAEVVK		0.00047635	0.0012651	1	3	3	A0A0S2Z381	0	1382.73					*		*				*	0.002031	0.0007186	53
		High	VEPIPWNQAEGDLTPDEVVALVGQGLQEGER	2xDeamidated [N7; Q27]	0.000711701	0.0012651	1	4	1	A0A0S2Z381	0	3347.63							*				*	0.002031	0.001044	42
		High	GIALPANTAEGLLNVIGMDKPLTLPDFLAK	1xDeamidated [N14]	0.00139341	0.0012651	1	7	1	A0A0S2Z381	0	3093.69							*				*	0.002031	0.001951	50
		High	STLDTDYQMTK		0.00261772	0.00132294	1	5	1	A0A0S2Z381	0	1302.59							*				*	0.002031	0.003511	34
P23526	Adenosylhomocysteinase	0	42.881	32	13	26	13	432	47.7	6.34	464					*	*	*	*			191	AHCY
	Checked	Confidence	Sequence	Modifications	Qvality PEP	Qvality q-value	# Protein Groups	# Proteins	# PSMs	Master Protein Accessions	# Missed Cleavages	Theo. MH+ [Da]	Found in Sample: [S1] F1: Sample, 1	Found in Sample: [S2] F2: Sample, 2	Found in Sample: [S3] F3: Sample, 3	Found in Sample: [S4] F4: Sample, 4	Found in Sample: [S5] F5: Sample, 5	Found in Sample: [S6] F6: Sample, 6	Found in Sample: [S7] F7: Sample, 7	Found in Sample: [S8] F8: Sample, 8	Found in Sample: [S9] F9: Sample, 9	Found in Sample: [S10] F10: Sample, 10	Confidence (by Search Engine): Mascot	Percolator q-Value (by Search Engine): Mascot	Percolator PEP (by Search Engine): Mascot	Ions Score (by Search Engine): Mascot
		High	KLDEAVAEAHLGK		1.47408e-05	0.0012651	1	2	1	P23526	1	1380.75					*						*	0.0007752	1.783e-05	75
		High	VPAINVNDSVTK		8.9992e-05	0.0012651	1	2	2	P23526	0	1256.68							*	*			*	0.002031	0.0002128	47
		High	VADIGLAAWGR		3.08533e-05	0.0012651	1	1	2	P23526	0	1128.62							*				*	0.002031	5.597e-05	68
		High	VAVVAGYGDVGK		6.96941e-05	0.0012651	1	2	3	P23526	0	1134.62							*	*			*	0.002031	0.0001196	67
		High	YPQLLPGIR		0.00165693	0.0012651	1	2	2	P23526	0	1056.62					*		*				*	0.002031	0.002303	44
		High	DGPLNMILDDGGDLTNLIHTK		0.00142267	0.0012651	1	1	2	P23526	0	2252.12					*						*	0.0007752	0.001259	46
		High	GISEETTTGVHNLYK		2.16968e-05	0.0012651	1	2	3	P23526	0	1648.82					*	*	*				*	0.0007752	2.558e-05	69
		High	WLNENAVEK		0.00322262	0.00132294	1	2	1	P23526	0	1102.55					*						*	0.0007752	0.002689	44
		High	DGPLNMILDDGGDLTNLIHTK	1xDeamidated [N16]	0.00315632	0.00132294	1	1	2	P23526	0	2253.11					*						*	0.0007752	0.002641	49
		High	GISEETTTGVHNLYK	1xDeamidated [N12]	0.00402268	0.00132294	1	2	1	P23526	0	1649.8								*			*	0.0007728	0.006142	34
		High	LDEAVAEAHLGK		0.0053075	0.00132294	1	2	1	P23526	0	1252.65							*				*	0.002031	0.006786	36
		High	IILLAEGR		0.0137936	0.00161542	1	2	2	P23526	0	884.556					*						*	0.001114	0.01156	42
		High	RATDVMIAGK		0.0180507	0.00186128	1	2	2	P23526	1	1061.58					*		*				*	0.001114	0.01337	28
		High	YSASKPLK		0.0396476	0.00318692	1	1	1	P23526	0	893.509					*						*	0.001114	0.02776	25
		High	SKFDNLYGCR	1xCarbamidomethyl [C9]; 1xDeamidated [N5]	0.0821434	0.0047108	1	2	1	P23526	1	1260.57					*						*	0.002419	0.05496	38
A0A0A6YY92	Adenylosuccinate lyase	0	14.973	19	5	6	5	498	56.2	7.43	82						*					158	ADSL
	Checked	Confidence	Sequence	Modifications	Qvality PEP	Qvality q-value	# Protein Groups	# Proteins	# PSMs	Master Protein Accessions	# Missed Cleavages	Theo. MH+ [Da]	Found in Sample: [S1] F1: Sample, 1	Found in Sample: [S2] F2: Sample, 2	Found in Sample: [S3] F3: Sample, 3	Found in Sample: [S4] F4: Sample, 4	Found in Sample: [S5] F5: Sample, 5	Found in Sample: [S6] F6: Sample, 6	Found in Sample: [S7] F7: Sample, 7	Found in Sample: [S8] F8: Sample, 8	Found in Sample: [S9] F9: Sample, 9	Found in Sample: [S10] F10: Sample, 10	Confidence (by Search Engine): Mascot	Percolator q-Value (by Search Engine): Mascot	Percolator PEP (by Search Engine): Mascot	Ions Score (by Search Engine): Mascot
		High	IQVDAYFSPIHSQLDHLLDPSSFTGR	1xDeamidated [Q13]	0.00133667	0.0012651	1	10	2	A0A0A6YY92	0	2944.45						*					*	0.0006365	0.0009908	33
		High	QELPFMATENIIMAMVK	1xDeamidated [Q1]	0.000958564	0.0012651	1	10	1	A0A0A6YY92	0	1966.97						*					*	0.0006365	0.0007018	43
		High	AFIITGQTYTR		0.00128225	0.0012651	1	16	1	A0A0A6YY92	0	1270.68						*					*	0.0006365	0.0009483	43
		High	HDVMAHVHTFGHCCPK	2xCarbamidomethyl [C13; C14]	0.000238491	0.0012651	1	15	1	A0A0A6YY92	0	1932.84						*					*	0.0006365	0.0001637	43
		High	GTTGTQASFLQLFEGDDHKVEQLDK	1xDeamidated [Q22]	0.0121807	0.00143901	1	16	1	A0A0A6YY92	1	2765.33						*					*	0.000819	0.009857	34
B4E1L0	Adenylosuccinate synthetase isozyme 2	0	27.154	24	8	14	8	435	47.9	5.91	161					*		*	*			159	ADSS
	Checked	Confidence	Sequence	Modifications	Qvality PEP	Qvality q-value	# Protein Groups	# Proteins	# PSMs	Master Protein Accessions	# Missed Cleavages	Theo. MH+ [Da]	Found in Sample: [S1] F1: Sample, 1	Found in Sample: [S2] F2: Sample, 2	Found in Sample: [S3] F3: Sample, 3	Found in Sample: [S4] F4: Sample, 4	Found in Sample: [S5] F5: Sample, 5	Found in Sample: [S6] F6: Sample, 6	Found in Sample: [S7] F7: Sample, 7	Found in Sample: [S8] F8: Sample, 8	Found in Sample: [S9] F9: Sample, 9	Found in Sample: [S10] F10: Sample, 10	Confidence (by Search Engine): Mascot	Percolator q-Value (by Search Engine): Mascot	Percolator PEP (by Search Engine): Mascot	Ions Score (by Search Engine): Mascot
		High	LDILDMFTEIK		0.00048299	0.0012651	1	2	1	B4E1L0	0	1337.7							*				*	0.002031	0.0007273	42
		High	VVDLLAQDADIVCR	1xCarbamidomethyl [C13]	0.000202021	0.0012651	1	2	1	B4E1L0	0	1586.82							*				*	0.002031	0.0003237	54
		High	CGWLDLVLLK	1xCarbamidomethyl [C1]	0.000136229	0.0012651	1	2	3	B4E1L0	0	1216.68					*		*	*			*	0.002031	0.0002239	52
		High	FIEDELQIPVK		0.000334708	0.0012651	1	2	1	B4E1L0	0	1330.73							*				*	0.002031	0.0005188	53
		High	DGVYFLYEALHGPPK		0.00112411	0.0012651	1	2	4	B4E1L0	0	1705.86					*			*			*	0.0007752	0.00101	41
		High	AHIVFDFHQAADGIQEQQR	1xDeamidated [Q15]	2.05311e-05	0.0012651	1	2	1	B4E1L0	0	2211.06					*						*	0.0007752	2.423e-05	62
		High	TLPGWNTDISNAR		0.00307003	0.00132294	1	2	2	B4E1L0	0	1444.72					*		*				*	0.002031	0.004078	30
		High	ELPVNAQNYVR		0.0299916	0.00291372	1	2	1	B4E1L0	0	1302.68					*						*	0.001114	0.02133	26
D3DPU2	Adenylyl cyclase-associated protein	0	50.386	43	14	29	14	475	51.6	8.02	679					*	*	*	*			10487	CAP1
	Checked	Confidence	Sequence	Modifications	Qvality PEP	Qvality q-value	# Protein Groups	# Proteins	# PSMs	Master Protein Accessions	# Missed Cleavages	Theo. MH+ [Da]	Found in Sample: [S1] F1: Sample, 1	Found in Sample: [S2] F2: Sample, 2	Found in Sample: [S3] F3: Sample, 3	Found in Sample: [S4] F4: Sample, 4	Found in Sample: [S5] F5: Sample, 5	Found in Sample: [S6] F6: Sample, 6	Found in Sample: [S7] F7: Sample, 7	Found in Sample: [S8] F8: Sample, 8	Found in Sample: [S9] F9: Sample, 9	Found in Sample: [S10] F10: Sample, 10	Confidence (by Search Engine): Mascot	Percolator q-Value (by Search Engine): Mascot	Percolator PEP (by Search Engine): Mascot	Ions Score (by Search Engine): Mascot
		High	NSLDCEIVSAK	1xCarbamidomethyl [C5]	0.000532134	0.0012651	1	8	1	D3DPU2	0	1235.59								*			*	0.0007728	0.001164	54
		High	LEAVSHTSDMHR		0.00042642	0.0012651	1	15	1	D3DPU2	0	1382.65								*			*	0.0007728	0.0009674	56
		High	LGLVFDDVVGIVEIINSK	1xDeamidated [N16]	0.00137423	0.0012651	1	7	2	D3DPU2	0	1931.07								*			*	0.0007728	0.002542	45
		High	VENQENVSNLVIEDTELK		2.88465e-07	0.0012651	1	8	3	D3DPU2	0	2073.03						*		*			*	0.0007728	2.31e-06	87
		High	SALFAQINQGESITHALK		4.19755e-06	0.0012651	1	7	3	D3DPU2	0	1928.02						*		*			*	0.0006365	4.718e-06	89
		High	SSEMNVLIPTEGGDFNEFPVPEQFK		6.13547e-06	0.0012651	1	8	1	D3DPU2	0	2811.32								*			*	0.0007728	2.893e-05	54
		High	AGAAPYVQAFDSLLAGPVAEYLK		0.000293484	0.0012651	1	11	4	D3DPU2	0	2351.23						*	*				*	0.002031	0.0004576	64
		High	AGAAPYVQAFDSLLAGPVAEYLK	1xDeamidated [Q8]	0.000514033	0.0012651	1	11	2	D3DPU2	0	2352.21							*	*			*	0.002031	0.0007699	44
		High	ALLVTASQCQQPAENK	1xCarbamidomethyl [C9]	1.02248e-05	0.0012651	1	14	5	D3DPU2	0	1757.89					*	*	*	*			*	0.0006365	1.155e-05	60
		High	INSITVDNCK	1xCarbamidomethyl [C9]; 1xDeamidated [N2]	0.00481682	0.00132294	1	8	1	D3DPU2	0	1164.56						*					*	0.000819	0.003759	33
		High	VPTISINK		0.0107553	0.00143901	1	15	1	D3DPU2	0	871.525						*					*	0.000819	0.008707	28
		High	TDGCHAYLSK	1xCarbamidomethyl [C4]	0.0412934	0.00318692	1	8	1	D3DPU2	0	1151.51								*			*	0.003027	0.04144	34
		High	EMNDAAMFYTNR	1xOxidation [M2]	0.0482367	0.00327695	1	16	1	D3DPU2	0	1478.6								*			*	0.003027	0.04693	32
		High	LSDLLAPISEQIK		0.0609969	0.00334777	1	14	1	D3DPU2	0	1426.82					*						*	0.001508	0.04157	27
		High	HAEMVHTGLK	1xOxidation [M4]	0.0832261	0.0047108	1	13	1	D3DPU2	0	1138.57								*			*	0.004676	0.07371	27
		High	HAEMVHTGLK		0.133695	0.00813947	1	13	1	D3DPU2	0	1122.57					*						*	0.005374	0.08724	37
A6NFX8	ADP-sugar pyrophosphatase	0	15.045	18	3	6	3	232	25.9	5.19	149					*		*					NUDT5
	Checked	Confidence	Sequence	Modifications	Qvality PEP	Qvality q-value	# Protein Groups	# Proteins	# PSMs	Master Protein Accessions	# Missed Cleavages	Theo. MH+ [Da]	Found in Sample: [S1] F1: Sample, 1	Found in Sample: [S2] F2: Sample, 2	Found in Sample: [S3] F3: Sample, 3	Found in Sample: [S4] F4: Sample, 4	Found in Sample: [S5] F5: Sample, 5	Found in Sample: [S6] F6: Sample, 6	Found in Sample: [S7] F7: Sample, 7	Found in Sample: [S8] F8: Sample, 8	Found in Sample: [S9] F9: Sample, 9	Found in Sample: [S10] F10: Sample, 10	Confidence (by Search Engine): Mascot	Percolator q-Value (by Search Engine): Mascot	Percolator PEP (by Search Engine): Mascot	Ions Score (by Search Engine): Mascot
		High	KEQTADGVAVIPVLQR		0.000293484	0.0012651	1	5	1	A6NFX8	1	1723.97					*						*	0.0007752	0.0002895	46
		High	KEQTADGVAVIPVLQR	1xDeamidated [Q3]	0.000119465	0.0012651	1	5	1	A6NFX8	1	1724.95							*				*	0.002031	0.0001975	66
		High	QYIISEELISEGK		0.000312336	0.0012651	1	5	2	A6NFX8	0	1508.78							*				*	0.002031	0.0004848	65
		High	HANAKPFEVPFLK		0.0039949	0.00132294	1	2	1	A6NFX8	0	1497.82					*						*	0.0007752	0.003297	40
		High	KEQTADGVAVIPVLQR	2xDeamidated [Q3; Q15]	0.0130521	0.00143901	1	5	1	A6NFX8	1	1725.94					*						*	0.001114	0.009855	55
P49588	Alanine--tRNA ligase, cytoplasmic	0	66.638	28	18	28	18	968	106.7	5.53	462						*		*			16	AARS
	Checked	Confidence	Sequence	Modifications	Qvality PEP	Qvality q-value	# Protein Groups	# Proteins	# PSMs	Master Protein Accessions	# Missed Cleavages	Theo. MH+ [Da]	Found in Sample: [S1] F1: Sample, 1	Found in Sample: [S2] F2: Sample, 2	Found in Sample: [S3] F3: Sample, 3	Found in Sample: [S4] F4: Sample, 4	Found in Sample: [S5] F5: Sample, 5	Found in Sample: [S6] F6: Sample, 6	Found in Sample: [S7] F7: Sample, 7	Found in Sample: [S8] F8: Sample, 8	Found in Sample: [S9] F9: Sample, 9	Found in Sample: [S10] F10: Sample, 10	Confidence (by Search Engine): Mascot	Percolator q-Value (by Search Engine): Mascot	Percolator PEP (by Search Engine): Mascot	Ions Score (by Search Engine): Mascot
		High	ITCLCQVPQNAANR	2xCarbamidomethyl [C3; C5]	0.000167621	0.0012651	1	1	3	P49588	0	1644.79						*		*			*	0.0006365	0.0001134	59
		High	NSSHAGAFVIVTEEAIAK		0.00142267	0.0012651	1	2	1	P49588	0	1843.95						*					*	0.0006365	0.001059	28
		High	VGAEDADGIDMAYR		3.2381e-05	0.0012651	1	1	2	P49588	0	1482.65						*		*			*	0.0006365	2.031e-05	79
		High	YNYHLDSSGSYVFENTVATVMALR	1xDeamidated [N15]	2.51884e-06	0.0012651	1	1	1	P49588	0	2738.28						*					*	0.0006365	1.399e-06	79
		High	NVGCLQEALQLATSFAQLR	1xCarbamidomethyl [C4]	0.000312336	0.0012651	1	1	1	P49588	0	2119.1						*					*	0.0006365	0.0002178	47
		High	AVYTQDCPLAAAK	1xCarbamidomethyl [C7]	0.000310183	0.0012651	1	2	1	P49588	0	1407.69						*					*	0.0006365	0.0002154	56
		High	AVFDETYPDPVR		0.00065951	0.0012651	1	2	1	P49588	0	1408.67								*			*	0.0007728	0.001384	41
		High	GGYVLHIGTIYGDLK		0.00126461	0.0012651	1	2	2	P49588	0	1605.86						*					*	0.0006365	0.0009372	58
		High	DIINEEEVQFLK		0.000318885	0.0012651	1	1	1	P49588	0	1476.76						*					*	0.0006365	0.0002226	60
		High	EIADLGEALATAVIPQWQK	1xDeamidated [Q18]	0.000216485	0.0012651	1	1	1	P49588	0	2054.08								*			*	0.0007728	0.0005529	44
		High	RIVAVTGAEAQK		0.00413574	0.00132294	1	2	1	P49588	1	1242.72								*			*	0.0007728	0.006274	37
		High	ASEWVQQVSGLMDGK	1xDeamidated [Q6]	0.00173927	0.00132294	1	1	2	P49588	0	1635.77						*		*			*	0.000819	0.002309	31
		High	VGDQVWLFIDEPR		0.00523446	0.00132294	1	2	1	P49588	0	1573.8						*					*	0.000819	0.004101	25
		High	YNYHLDSSGSYVFENTVATVMALR	2xDeamidated [N2; N15]	0.00259964	0.00132294	1	1	1	P49588	0	2739.26								*			*	0.0007728	0.004285	58
		High	SIDTGMGLER		0.00205396	0.00132294	1	1	1	P49588	0	1078.52						*					*	0.000819	0.001551	49
		High	TITVALADGGRPDNTGR		0.00705092	0.00132294	1	1	2	P49588	0	1713.89						*		*			*	0.0007728	0.009752	42
		High	MHSPQTSAMLFTVDNEAGK		0.00626764	0.00132294	1	1	1	P49588	0	2063.95						*					*	0.000819	0.004938	33
		High	IVAVTGAEAQK		0.0121807	0.00143901	1	2	1	P49588	0	1086.62								*			*	0.0007728	0.01529	49
		High	NSSHAGAFVIVTEEAIAK	1xDeamidated [N1]	0.018942	0.00186128	1	2	1	P49588	0	1844.94						*					*	0.0015	0.01564	37
		High	DNFWEMGDTGPCGPCSEIHYDR	2xCarbamidomethyl [C12; C15]; 1xDeamidated [N2]	0.0221874	0.00221587	1	1	1	P49588	0	2644.02								*			*	0.002122	0.02494	40
		High	DNFWEMGDTGPCGPCSEIHYDR	2xCarbamidomethyl [C12; C15]	0.0244248	0.00253597	1	1	1	P49588	0	2643.03						*					*	0.002191	0.02047	34
		High	IVAVTGAEAQK	1xDeamidated [Q10]	0.0412934	0.00318692	1	2	1	P49588	0	1087.6						*					*	0.002653	0.03533	37
Q8IZ83	Aldehyde dehydrogenase family 16 member A1	0	3.189	3	2	2	2	802	85.1	6.79	27						*		*			126133	ALDH16A1
	Checked	Confidence	Sequence	Modifications	Qvality PEP	Qvality q-value	# Protein Groups	# Proteins	# PSMs	Master Protein Accessions	# Missed Cleavages	Theo. MH+ [Da]	Found in Sample: [S1] F1: Sample, 1	Found in Sample: [S2] F2: Sample, 2	Found in Sample: [S3] F3: Sample, 3	Found in Sample: [S4] F4: Sample, 4	Found in Sample: [S5] F5: Sample, 5	Found in Sample: [S6] F6: Sample, 6	Found in Sample: [S7] F7: Sample, 7	Found in Sample: [S8] F8: Sample, 8	Found in Sample: [S9] F9: Sample, 9	Found in Sample: [S10] F10: Sample, 10	Confidence (by Search Engine): Mascot	Percolator q-Value (by Search Engine): Mascot	Percolator PEP (by Search Engine): Mascot	Ions Score (by Search Engine): Mascot
		High	VQAQGHTLQVAGLR		0.0109051	0.00143901	1	4	1	Q8IZ83	0	1477.82						*					*	0.000819	0.008818	27
		High	LLIQESVWDEAMR	1xDeamidated [Q4]	0.0826831	0.0047108	1	4	1	Q8IZ83	0	1590.78								*			*	0.004676	0.07332	28
V9HWA2	Aldo-keto reductase family 7, member A2 (Aflatoxin aldehyde reductase)	0	13.318	18	5	11	5	359	39.6	7.17	208					*		*				8574	AKR7A2
	Checked	Confidence	Sequence	Modifications	Qvality PEP	Qvality q-value	# Protein Groups	# Proteins	# PSMs	Master Protein Accessions	# Missed Cleavages	Theo. MH+ [Da]	Found in Sample: [S1] F1: Sample, 1	Found in Sample: [S2] F2: Sample, 2	Found in Sample: [S3] F3: Sample, 3	Found in Sample: [S4] F4: Sample, 4	Found in Sample: [S5] F5: Sample, 5	Found in Sample: [S6] F6: Sample, 6	Found in Sample: [S7] F7: Sample, 7	Found in Sample: [S8] F8: Sample, 8	Found in Sample: [S9] F9: Sample, 9	Found in Sample: [S10] F10: Sample, 10	Confidence (by Search Engine): Mascot	Percolator q-Value (by Search Engine): Mascot	Percolator PEP (by Search Engine): Mascot	Ions Score (by Search Engine): Mascot
		High	MDAPASAAAVR		0.00123859	0.0012651	1	3	1	V9HWA2	0	1059.53					*						*	0.0007752	0.001108	40
		High	ALQAAYGASAPSVTSAALR		2.78181e-05	0.0012651	1	2	4	V9HWA2	0	1804.96					*		*				*	0.0007752	3.218e-05	75
		High	FFGNSWAETYR		0.00324503	0.00132294	1	2	3	V9HWA2	0	1377.62					*		*				*	0.002031	0.004288	31
		High	VASVLGTMEMGR		0.0134177	0.00161542	1	3	2	V9HWA2	0	1250.62					*		*				*	0.002031	0.01608	49
		High	EHHFEAIALVEK		0.0166182	0.001742	1	2	1	V9HWA2	0	1422.74							*				*	0.002031	0.01954	31
P12814	Alpha-actinin-1	0	264.308	70	51	134	34	892	103	5.41	2571	*	*				*		*			87	ACTN1
	Checked	Confidence	Sequence	Modifications	Qvality PEP	Qvality q-value	# Protein Groups	# Proteins	# PSMs	Master Protein Accessions	# Missed Cleavages	Theo. MH+ [Da]	Found in Sample: [S1] F1: Sample, 1	Found in Sample: [S2] F2: Sample, 2	Found in Sample: [S3] F3: Sample, 3	Found in Sample: [S4] F4: Sample, 4	Found in Sample: [S5] F5: Sample, 5	Found in Sample: [S6] F6: Sample, 6	Found in Sample: [S7] F7: Sample, 7	Found in Sample: [S8] F8: Sample, 8	Found in Sample: [S9] F9: Sample, 9	Found in Sample: [S10] F10: Sample, 10	Confidence (by Search Engine): Mascot	Percolator q-Value (by Search Engine): Mascot	Percolator PEP (by Search Engine): Mascot	Ions Score (by Search Engine): Mascot
		High	IVQTYHVNMAGTNPYTTITPQEINGK	1xDeamidated [N13]	0.00053583	0.0012651	1	7	1	P12814	0	2891.42						*					*	0.0006365	0.0003828	53
		High	IVQTYHVNMAGTNPYTTITPQEINGK	2xDeamidated [N13; Q21]	0.000373887	0.0012651	1	7	1	P12814	0	2892.41								*			*	0.0007728	0.0008665	38
		High	LVSIGAEEIVDGNVK		0.000243491	0.0012651	1	13	3	P12814	0	1542.84						*		*			*	0.0007728	0.0006105	44
		High	LVSIGAEEIVDGNVK	1xDeamidated [N13]	6.45948e-05	0.0012651	1	13	2	P12814	0	1543.82						*					*	0.0006365	4.176e-05	41
		High	MLDAEDIVGTARPDEK		1.96981e-05	0.0012651	1	7	3	P12814	0	1759.85						*		*			*	0.0006365	1.212e-05	62
		High	MLDAEDIVGTARPDEK	1xOxidation [M1]	5.01031e-07	0.0012651	1	7	3	P12814	0	1775.85						*		*			*	0.0007728	3.644e-06	76
		High	MVSDINNAWGCLEQVEK	1xCarbamidomethyl [C11]	9.28303e-06	0.0012651	1	4	2	P12814	0	1992.92						*		*			*	0.0006365	5.513e-06	87
		High	MVSDINNAWGCLEQVEK	1xCarbamidomethyl [C11]; 1xDeamidated [Q14]	2.59624e-05	0.0012651	1	4	1	P12814	0	1993.9						*					*	0.0006365	1.618e-05	59
		High	MVSDINNAWGCLEQVEK	1xCarbamidomethyl [C11]; 1xOxidation [M1]	6.94704e-06	0.0012651	1	4	2	P12814	0	2008.91						*		*			*	0.0006365	4.064e-06	72
		High	MVSDINNAWGCLEQVEK	1xCarbamidomethyl [C11]; 1xDeamidated [Q14]; 1xOxidation [M1]	2.64351e-06	0.0012651	1	4	1	P12814	0	2009.89						*					*	0.0006365	1.471e-06	77
		High	MTLGMIWTIILR	1xOxidation [M5]	0.00126461	0.0012651	2	20	1	P12814; O43707	0	1463.81								*			*	0.0007728	0.002372	52
		High	LASDLLEWIR		0.000156425	0.0012651	2	9	4	P12814; O43707	0	1215.67						*		*			*	0.0006365	0.0001714	56
		High	LAILGIHNEVSK		6.68646e-05	0.0012651	1	7	2	P12814	0	1293.75		*				*					*	0.0006365	4.328e-05	69
		High	IDQLEGDHQLIQEALIFDNK	1xDeamidated [Q3]	0.000344099	0.0012651	1	11	1	P12814	0	2340.17								*			*	0.0007728	0.0008104	48
		High	IDQLEGDHQLIQEALIFDNK	2xDeamidated [Q3; Q12]	0.000641497	0.0012651	1	11	2	P12814	0	2341.16						*					*	0.0006365	0.0004616	60
		High	IDQLEGDHQLIQEALIFDNK		1.33172e-07	0.0012651	1	11	3	P12814	0	2339.19						*		*			*	0.0007728	1.216e-06	82
		High	ICDQWDNLGALTQK	1xCarbamidomethyl [C2]	5.14297e-05	0.0012651	1	8	2	P12814	0	1661.8						*		*			*	0.0007728	0.0001681	74
		High	ICDQWDNLGALTQK	1xCarbamidomethyl [C2]; 1xDeamidated [Q13]	2.08165e-05	0.0012651	1	8	1	P12814	0	1662.78						*					*	0.0006365	1.28e-05	66
		High	KDDPLTNLNTAFDVAEK		1.79613e-06	0.0012651	1	7	2	P12814	1	1890.94						*					*	0.0006365	9.829e-07	94
		High	KHEAFESDLAAHQDR		1.68065e-05	0.0012651	2	17	3	P12814; O43707	1	1753.83						*		*			*	0.0006365	1.025e-05	72
		High	LLETIDQLYLEYAK		4.26814e-05	0.0012651	1	9	3	P12814	0	1711.92	*					*		*			*	0.0007728	0.0001445	54
		High	LLETIDQLYLEYAK	1xDeamidated [Q7]	0.000366207	0.0012651	1	9	1	P12814	0	1712.9						*					*	0.0006365	0.0002565	34
		High	LGVVTFQAFIDFMSR		0.000110721	0.0012651	1	7	1	P12814	0	1730.89								*			*	0.0007728	0.000317	41
		High	VLAVNQENEQLMEDYEK		2.36715e-06	0.0012651	1	6	2	P12814	0	2051.96						*					*	0.0006365	1.317e-06	87
		High	VLAVNQENEQLMEDYEK	1xDeamidated [N5]	6.43916e-06	0.0012651	1	6	1	P12814	0	2052.94								*			*	0.0007728	3.017e-05	73
		High	VGWEQLLTTIAR	1xDeamidated [Q5]	0.00156758	0.0012651	2	17	1	P12814; O43707	0	1387.76		*									*	0.003876	0.02412	42
		High	VGWEQLLTTIAR		1.66909e-05	0.0012651	2	17	7	P12814; O43707	0	1386.77	*				*	*		*			*	0.0007752	1.993e-05	64
		High	VPENTMHAMQQK		0.000337031	0.0012651	1	4	1	P12814	0	1413.66								*			*	0.0007728	0.000796	43
		High	VPENTMHAMQQK	1xDeamidated [N4]	0.00160051	0.0012651	1	4	1	P12814	0	1414.65						*					*	0.0006365	0.001192	58
		High	VPENTMHAMQQK	2xDeamidated [N4; Q10]	0.000876031	0.0012651	1	4	1	P12814	0	1415.63						*					*	0.0006365	0.0006367	48
		High	VEQIAAIAQELNELDYYDSPSVNAR		9.31552e-05	0.0012651	1	8	2	P12814	0	2808.37						*					*	0.0006365	6.163e-05	87
		High	VEQIAAIAQELNELDYYDSPSVNAR	1xDeamidated [N12]	8.37006e-06	0.0012651	1	8	3	P12814	0	2809.35						*		*			*	0.0006365	4.926e-06	77
		High	RDQALTEEHAR	1xDeamidated [Q3]	0.00152474	0.0012651	1	8	1	P12814	1	1326.64						*					*	0.0006365	0.001136	53
		High	NVNIQNFHISWK		0.000112261	0.0012651	1	7	3	P12814	0	1499.78						*		*			*	0.0006365	7.469e-05	67
		High	QFGAQANVIGPWIQTK		0.00110865	0.0012651	1	9	1	P12814	0	1757.93								*			*	0.0007728	0.002129	31
		High	TFTAWCNSHLR	1xCarbamidomethyl [C6]	0.00161164	0.0012651	2	16	2	P12814; O43707	0	1392.65						*		*			*	0.0007728	0.002903	37
		High	TINEVENQILTR		0.00144252	0.0012651	2	17	1	P12814; O43707	0	1429.76						*					*	0.0006365	0.00107	40
		High	CQLEINFNTLQTK	1xCarbamidomethyl [C1]	0.000387049	0.0012651	2	20	1	P12814; O43707	0	1608.81						*					*	0.0006365	0.0002724	49
		High	ETADTDTADQVMASFK	1xOxidation [M12]	2.11968e-06	0.0012651	1	7	3	P12814	0	1745.75						*		*			*	0.0006365	2.521e-06	96
		High	DDPLTNLNTAFDVAEK		0.000641497	0.0012651	1	7	1	P12814	0	1762.85						*					*	0.0006365	0.0004601	54
		High	AGTQIENIEEDFR		0.00016418	0.0012651	1	12	1	P12814	0	1521.72								*			*	0.0007728	0.0004403	52
		High	ACLISLGYDIGNDPQGEAEFAR	1xCarbamidomethyl [C2]	4.15855e-07	0.0012651	1	1	3	P12814	0	2396.12						*		*			*	0.0006365	2.564e-07	97
		High	ELPPDQAEYCIAR	1xCarbamidomethyl [C10]	0.00154601	0.0012651	2	13	4	P12814; O43707	0	1561.73						*		*			*	0.0006365	0.001155	45
		High	GYEEWLLNEIR		0.000293484	0.0012651	2	14	6	P12814; O43707	0	1421.71		*				*		*			*	0.0006365	0.0002043	49
		High	ETADTDTADQVMASFK		9.60897e-06	0.0012651	1	7	2	P12814	0	1729.76						*		*			*	0.0006365	5.691e-06	75
		High	ETADTDTADQVMASFK	1xDeamidated [Q10]	0.000121968	0.0012651	1	7	1	P12814	0	1730.74						*					*	0.0006365	8.117e-05	42
		High	AIMTYVSSFYHAFSGAQK		2.40639e-05	0.0012651	2	10	1	P12814; O43707	0	2007.96						*					*	0.0006365	1.494e-05	84
		High	AIMTYVSSFYHAFSGAQK	1xDeamidated [Q17]	0.000673352	0.0012651	2	10	2	P12814; O43707	0	2008.95						*		*			*	0.0006365	0.0004846	42
		High	NYITMDELR		0.00886099	0.00132294	1	7	1	P12814	0	1154.55								*			*	0.0007728	0.01173	26
		High	QKDYETATLSEIK	1xGln->pyro-Glu [N-Term]	0.00700225	0.00132294	1	8	1	P12814	1	1508.75						*					*	0.000819	0.005574	51
		High	DYETATLSEIK		0.00343001	0.00132294	1	8	1	P12814	0	1269.62						*					*	0.000819	0.002644	29
		High	AGTQIENIEEDFR	1xDeamidated [Q4]	0.00177581	0.00132294	1	12	1	P12814	0	1522.7						*					*	0.000819	0.00133	52
		High	DGLGFCALIHR	1xCarbamidomethyl [C6]	0.00437149	0.00132294	1	8	2	P12814	0	1258.64						*					*	0.000819	0.0034	39
		High	DDPLTNLNTAFDVAEK	1xDeamidated [N6]	0.00648854	0.00132294	1	7	1	P12814	0	1763.83								*			*	0.0007728	0.009126	46
		High	ISIEMHGTLEDQLSHLR	1xOxidation [M5]	0.0053444	0.00132294	1	8	1	P12814	0	1995								*			*	0.0007728	0.007781	37
		High	KTFTAWCNSHLR	1xCarbamidomethyl [C7]	0.00322262	0.00132294	2	12	2	P12814; O43707	1	1520.74						*					*	0.000819	0.002477	50
		High	IVQTYHVNMAGTNPYTTITPQEINGK	1xDeamidated [N24]; 1xOxidation [M9]	0.00657906	0.00132294	1	7	1	P12814	0	2907.42						*					*	0.000819	0.005222	29
		High	IMSIVDPNR	1xOxidation [M2]	0.0083836	0.00132294	1	7	1	P12814	0	1060.55						*					*	0.000819	0.006707	30
		High	HRPELIDYGK		0.00662479	0.00132294	1	8	2	P12814	0	1227.65						*					*	0.000819	0.005266	28
		High	HTNYTMEHIR	1xDeamidated [N3]	0.00576765	0.00132294	2	24	1	P12814; O43707	0	1302.59								*			*	0.0007728	0.008247	29
		High	KAGTQIENIEEDFR		0.00300686	0.00132294	1	12	2	P12814	1	1649.81								*			*	0.0007728	0.00483	32
		High	ILAGDKNYITMDELR		0.00545665	0.00132294	1	7	1	P12814	1	1751.9						*					*	0.000819	0.004297	30
		High	GISQEQMNEFR	1xDeamidated [Q6]	0.0105344	0.00143901	1	11	1	P12814	0	1339.59								*			*	0.0007728	0.01353	27
		High	ATLPDADKER		0.0125221	0.00143901	1	7	1	P12814	1	1115.57						*					*	0.000819	0.0102	54
		High	TINEVENQILTR	1xDeamidated [N/Q]	0.0111337	0.00143901	2	17	2	P12814; O43707	0	1430.75		*				*					*	0.000819	0.009017	36
		High	KTFTAWCNSHLR	1xCarbamidomethyl [C7]; 1xDeamidated [N8]	0.0152982	0.001742	2	12	1	P12814; O43707	1	1521.73						*					*	0.001165	0.01254	31
		High	DHSGTLGPEEFK		0.0148818	0.001742	1	3	1	P12814	0	1316.61						*					*	0.001165	0.01216	33
		High	EGLLLWCQR	1xCarbamidomethyl [C7]	0.0339092	0.00291372	2	18	1	P12814; O43707	0	1174.6								*			*	0.007119	0.1161	29
		High	ALDFIASK		0.0329976	0.00291372	2	17	2	P12814; O43707	0	864.483						*		*			*	0.002419	0.02783	34
		High	VPENTMHAMQQK	1xDeamidated [Q11]; 1xOxidation [M9]	0.0295846	0.00291372	1	4	1	P12814	0	1430.64						*					*	0.002419	0.02491	25
		High	TFTAWCNSHLR	1xCarbamidomethyl [C6]; 1xDeamidated [N7]	0.0424273	0.00318692	2	16	1	P12814; O43707	0	1393.63						*					*	0.008701	0.1543	29
		High	DLLLDPAWEK		0.0673985	0.00361037	2	14	1	P12814; O43707	0	1199.63						*					*	0.003477	0.05887	31
		High	LSNRPAFMPSEGR		0.0816069	0.0047108	1	4	1	P12814	0	1461.73						*					*	0.003705	0.07169	29
		High	QKDYETATLSEIK	1xDeamidated [Q1]	0.0865542	0.00484494	1	8	2	P12814	1	1526.76						*		*			*	0.003705	0.0762	45
		High	FAIQDISVEETSAK		0.0985517	0.00549704	2	20	2	P12814; O43707	0	1537.77							*				*	0.004514	0.1019	26
		High	KAGTQIENIEEDFRDGLK		0.107831	0.00617716	1	6	1	P12814	2	2063.04						*					*	0.004805	0.09618	35
		High	ASIHEAWTDGK		0.166784	0.00999316	2	8	1	P12814; O43707	0	1214.58						*					*	0.008418	0.1515	37
O43707	Alpha-actinin-4	0	180.302	57	39	103	22	911	104.8	5.44	1905	*					*		*			81	ACTN4
	Checked	Confidence	Sequence	Modifications	Qvality PEP	Qvality q-value	# Protein Groups	# Proteins	# PSMs	Master Protein Accessions	# Missed Cleavages	Theo. MH+ [Da]	Found in Sample: [S1] F1: Sample, 1	Found in Sample: [S2] F2: Sample, 2	Found in Sample: [S3] F3: Sample, 3	Found in Sample: [S4] F4: Sample, 4	Found in Sample: [S5] F5: Sample, 5	Found in Sample: [S6] F6: Sample, 6	Found in Sample: [S7] F7: Sample, 7	Found in Sample: [S8] F8: Sample, 8	Found in Sample: [S9] F9: Sample, 9	Found in Sample: [S10] F10: Sample, 10	Confidence (by Search Engine): Mascot	Percolator q-Value (by Search Engine): Mascot	Percolator PEP (by Search Engine): Mascot	Ions Score (by Search Engine): Mascot
		High	LVSIGAEEIVDGNAK		5.3977e-05	0.0012651	1	3	3	O43707	0	1514.81	*					*		*			*	0.0007728	0.0004672	54
		High	LSGSNPYTTVTPQIINSK		8.05745e-05	0.0012651	1	4	2	O43707	0	1920.01						*					*	0.0006365	5.295e-05	65
		High	MAPYQGPDAVPGALDYK		4.28537e-06	0.0012651	1	6	3	O43707	0	1792.86						*		*			*	0.0006365	2.451e-06	77
		High	MLDAEDIVNTARPDEK		0.000692261	0.0012651	1	3	1	O43707	0	1816.87						*					*	0.0006365	0.0005007	39
		High	MVSDINNGWQHLEQAEK	1xDeamidated [Q/N]	9.94635e-06	0.0012651	1	3	4	O43707	0	1999.92						*		*			*	0.0006365	2.754e-05	66
		High	MTLGMIWTIILR	1xOxidation [M5]	0.00126461	0.0012651	2	20	1	P12814; O43707	0	1463.81								*			*	0.0007728	0.002372	52
		High	LASDLLEWIR		0.000156425	0.0012651	2	9	4	P12814; O43707	0	1215.67						*		*			*	0.0006365	0.0001714	56
		High	ICDQWDALGSLTHSR	1xCarbamidomethyl [C2]	1.82578e-05	0.0012651	1	3	3	O43707	0	1758.82						*					*	0.0006365	1.116e-05	87
		High	ICDQWDALGSLTHSR	1xCarbamidomethyl [C2]; 1xDeamidated [Q4]	6.32701e-05	0.0012651	1	3	2	O43707	0	1759.81						*		*			*	0.0007728	0.0002002	76
		High	KAGTQIENIDEDFR		0.00129116	0.0012651	1	7	1	O43707	1	1635.8						*					*	0.0006365	0.0009578	57
		High	KDDPVTNLNNAFEVAEK		1.77151e-06	0.0012651	1	4	4	O43707	1	1903.94						*		*			*	0.0006365	1.994e-06	95
		High	HRDYETATLSDIK		4.38767e-05	0.0012651	1	3	3	O43707	1	1548.77						*		*			*	0.0006365	2.799e-05	74
		High	HRPELIEYDK		0.000271982	0.0012651	1	4	1	O43707	0	1299.67						*					*	0.0006365	0.0001883	33
		High	KHEAFESDLAAHQDR		1.68065e-05	0.0012651	2	17	3	P12814; O43707	1	1753.83						*		*			*	0.0006365	1.025e-05	72
		High	VLAVNQENEHLMEDYEK		2.73632e-06	0.0012651	1	5	1	O43707	0	2060.96								*			*	0.0007728	1.484e-05	62
		High	VLAVNQENEHLMEDYEK	1xDeamidated [Q/N]	0.000141019	0.0012651	1	5	2	O43707	0	2061.94						*					*	0.0006365	9.471e-05	63
		High	VGWEQLLTTIAR	1xDeamidated [Q5]	0.00156758	0.0012651	2	17	1	P12814; O43707	0	1387.76		*									*	0.003876	0.02412	42
		High	VGWEQLLTTIAR		1.66909e-05	0.0012651	2	17	7	P12814; O43707	0	1386.77	*				*	*		*			*	0.0007752	1.993e-05	64
		High	VEQIAAIAQELNELDYYDSHNVNTR	2xDeamidated [N12; N/Q]	2.90463e-07	0.0012651	1	2	3	O43707	0	2907.36						*		*			*	0.0006365	1.596e-07	94
		High	RDHALLEEQSK		0.00097869	0.0012651	1	4	1	O43707	1	1325.68						*					*	0.0006365	0.0007166	44
		High	NVNVQNFHISWK		9.06159e-05	0.0012651	1	3	3	O43707	0	1485.76						*		*			*	0.0006365	5.958e-05	66
		High	QFASQANVVGPWIQTK		4.47951e-05	0.0012651	1	5	2	O43707	0	1773.93						*					*	0.0006365	2.864e-05	70
		High	QFASQANVVGPWIQTK	1xDeamidated [Q14]	9.51062e-05	0.0012651	1	5	1	O43707	0	1774.91								*			*	0.0007728	0.0002797	71
		High	QLEAIDQLHLEYAK		0.000225655	0.0012651	1	3	3	O43707	0	1670.87						*		*			*	0.0006365	0.0002454	52
		High	TFTAWCNSHLR	1xCarbamidomethyl [C6]	0.00161164	0.0012651	2	16	2	P12814; O43707	0	1392.65						*		*			*	0.0007728	0.002903	37
		High	TINEVENQILTR		0.00144252	0.0012651	2	17	1	P12814; O43707	0	1429.76						*					*	0.0006365	0.00107	40
		High	SIVDYKPNLDLLEQQHQLIQEALIFDNK	2xDeamidated [Q/N]	2.82048e-05	0.0012651	1	6	3	O43707	0	3326.72						*		*			*	0.0006365	1.762e-05	62
		High	CQLEINFNTLQTK	1xCarbamidomethyl [C1]	0.000387049	0.0012651	2	20	1	P12814; O43707	0	1608.81						*					*	0.0006365	0.0002724	49
		High	ELPPDQAEYCIAR	1xCarbamidomethyl [C10]	0.00154601	0.0012651	2	13	4	P12814; O43707	0	1561.73						*		*			*	0.0006365	0.001155	45
		High	GYEEWLLNEIR		0.000293484	0.0012651	2	14	6	P12814; O43707	0	1421.71		*				*		*			*	0.0006365	0.0002043	49
		High	AIMTYVSSFYHAFSGAQK		2.40639e-05	0.0012651	2	10	1	P12814; O43707	0	2007.96						*					*	0.0006365	1.494e-05	84
		High	AIMTYVSSFYHAFSGAQK	1xDeamidated [Q17]	0.000673352	0.0012651	2	10	2	P12814; O43707	0	2008.95						*		*			*	0.0006365	0.0004846	42
		High	ASFNHFDKDHGGALGPEEFK		0.00269129	0.00132294	1	4	1	O43707	1	2203.02						*					*	0.000819	0.002053	50
		High	LSGSNPYTTVTPQIINSK	1xDeamidated [N5]	0.00290446	0.00132294	1	4	1	O43707	0	1920.99								*			*	0.0007728	0.004694	55
		High	KTFTAWCNSHLR	1xCarbamidomethyl [C7]	0.00322262	0.00132294	2	12	2	P12814; O43707	1	1520.74						*					*	0.000819	0.002477	50
		High	GISQEQMQEFR		0.00443249	0.00132294	1	6	1	O43707	0	1352.63						*					*	0.000819	0.003459	42
		High	HTNYTMEHIR	1xDeamidated [N3]	0.00576765	0.00132294	2	24	1	P12814; O43707	0	1302.59								*			*	0.0007728	0.008247	29
		High	KDDPVTNLNNAFEVAEK	1xDeamidated [N9]	0.00280555	0.00132294	1	4	1	O43707	1	1904.92								*			*	0.0007728	0.004569	46
		High	MLDAEDIVNTARPDEK	1xDeamidated [N9]	0.00653364	0.00132294	1	3	1	O43707	0	1817.86								*			*	0.0007728	0.009139	45
		High	TINEVENQILTR	1xDeamidated [N/Q]	0.0111337	0.00143901	2	17	2	P12814; O43707	0	1430.75		*				*					*	0.000819	0.009017	36
		High	KTFTAWCNSHLR	1xCarbamidomethyl [C7]; 1xDeamidated [N8]	0.0152982	0.001742	2	12	1	P12814; O43707	1	1521.73						*					*	0.001165	0.01254	31
		High	EGLLLWCQR	1xCarbamidomethyl [C7]	0.0339092	0.00291372	2	18	1	P12814; O43707	0	1174.6								*			*	0.007119	0.1161	29
		High	ALDFIASK		0.0329976	0.00291372	2	17	2	P12814; O43707	0	864.483						*		*			*	0.002419	0.02783	34
		High	TFTAWCNSHLR	1xCarbamidomethyl [C6]; 1xDeamidated [N7]	0.0424273	0.00318692	2	16	1	P12814; O43707	0	1393.63						*					*	0.008701	0.1543	29
		High	KDDPVTNLNNAFEVAEK	2xDeamidated [N7; N9]	0.0380655	0.00318692	1	4	1	O43707	1	1905.91						*					*	0.002653	0.03249	46
		High	ISIEMNGTLEDQLSHLK	1xDeamidated [N6]	0.0457027	0.00327695	1	5	1	O43707	0	1928.96						*					*	0.002653	0.03927	26
		High	NFITAEELR		0.0444843	0.00327695	1	6	1	O43707	0	1092.57						*					*	0.002653	0.03807	36
		High	GISQEQMQEFR	3xDeamidated [Q4; Q6; Q8]	0.051249	0.00334777	1	6	1	O43707	0	1355.58						*					*	0.002905	0.0442	32
		High	DLLLDPAWEK		0.0673985	0.00361037	2	14	1	P12814; O43707	0	1199.63						*					*	0.003477	0.05887	31
		High	FAIQDISVEETSAK		0.0985517	0.00549704	2	20	2	P12814; O43707	0	1537.77							*				*	0.004514	0.1019	26
		High	AGTQIENIDEDFR	1xDeamidated [N7]	0.110623	0.00630146	1	7	1	O43707	0	1508.69						*					*	0.004805	0.09855	31
		High	ASIHEAWTDGK		0.166784	0.00999316	2	8	1	P12814; O43707	0	1214.58						*					*	0.008418	0.1515	37
A0A1B0GVH5	Alpha-ketoglutarate-dependent dioxygenase FTO	0	12.318	9	3	10	3	559	64.1	5.38	178					*	*	*	*				FTO
	Checked	Confidence	Sequence	Modifications	Qvality PEP	Qvality q-value	# Protein Groups	# Proteins	# PSMs	Master Protein Accessions	# Missed Cleavages	Theo. MH+ [Da]	Found in Sample: [S1] F1: Sample, 1	Found in Sample: [S2] F2: Sample, 2	Found in Sample: [S3] F3: Sample, 3	Found in Sample: [S4] F4: Sample, 4	Found in Sample: [S5] F5: Sample, 5	Found in Sample: [S6] F6: Sample, 6	Found in Sample: [S7] F7: Sample, 7	Found in Sample: [S8] F8: Sample, 8	Found in Sample: [S9] F9: Sample, 9	Found in Sample: [S10] F10: Sample, 10	Confidence (by Search Engine): Mascot	Percolator q-Value (by Search Engine): Mascot	Percolator PEP (by Search Engine): Mascot	Ions Score (by Search Engine): Mascot
		High	NEILTAILASLTAR		1.53641e-05	0.0012651	1	13	7	A0A1B0GVH5	0	1485.86					*	*	*	*			*	0.0006365	1.05e-05	59
		High	DDASMPLPFDLTDIVSELR		0.00214115	0.00132294	1	6	1	A0A1B0GVH5	0	2134.04						*					*	0.000819	0.001623	36
		High	LNDYLQIETIQALEELAAK	1xDeamidated [N2]	0.0181754	0.00186128	1	9	2	A0A1B0GVH5	0	2176.14					*						*	0.001114	0.01343	45
B4E0K9	Alpha-mannosidase	0	8.33	6	4	4	4	950	107.4	7.02	64					*	*	*				4125	MAN2B1
	Checked	Confidence	Sequence	Modifications	Qvality PEP	Qvality q-value	# Protein Groups	# Proteins	# PSMs	Master Protein Accessions	# Missed Cleavages	Theo. MH+ [Da]	Found in Sample: [S1] F1: Sample, 1	Found in Sample: [S2] F2: Sample, 2	Found in Sample: [S3] F3: Sample, 3	Found in Sample: [S4] F4: Sample, 4	Found in Sample: [S5] F5: Sample, 5	Found in Sample: [S6] F6: Sample, 6	Found in Sample: [S7] F7: Sample, 7	Found in Sample: [S8] F8: Sample, 8	Found in Sample: [S9] F9: Sample, 9	Found in Sample: [S10] F10: Sample, 10	Confidence (by Search Engine): Mascot	Percolator q-Value (by Search Engine): Mascot	Percolator PEP (by Search Engine): Mascot	Ions Score (by Search Engine): Mascot
		High	DGSLELMVHR		0.00821127	0.00132294	1	4	1	B4E0K9	0	1156.58							*				*	0.002031	0.01017	32
		High	ELVDYFLNVATAQGR		0.00251111	0.00132294	1	5	1	B4E0K9	0	1695.87						*					*	0.000819	0.001906	35
		High	QLAAGWGPCEVLLSNALAR	1xCarbamidomethyl [C9]	0.00956193	0.00143901	1	4	1	B4E0K9	0	2026.05						*					*	0.000819	0.007684	35
		High	LQETTLVANQLR		0.0453951	0.00327695	1	5	1	B4E0K9	0	1385.77					*						*	0.001508	0.03139	52
P17050	Alpha-N-acetylgalactosaminidase	0	3.463	8	2	2	2	411	46.5	5.19	0							*				4668	NAGA
	Checked	Confidence	Sequence	Modifications	Qvality PEP	Qvality q-value	# Protein Groups	# Proteins	# PSMs	Master Protein Accessions	# Missed Cleavages	Theo. MH+ [Da]	Found in Sample: [S1] F1: Sample, 1	Found in Sample: [S2] F2: Sample, 2	Found in Sample: [S3] F3: Sample, 3	Found in Sample: [S4] F4: Sample, 4	Found in Sample: [S5] F5: Sample, 5	Found in Sample: [S6] F6: Sample, 6	Found in Sample: [S7] F7: Sample, 7	Found in Sample: [S8] F8: Sample, 8	Found in Sample: [S9] F9: Sample, 9	Found in Sample: [S10] F10: Sample, 10	Confidence (by Search Engine): Mascot	Percolator q-Value (by Search Engine): Mascot	Percolator PEP (by Search Engine): Mascot	Ions Score (by Search Engine): Mascot
		High	VVQDAQTFAEWK	1xDeamidated [Q6]	0.00288441	0.00132294	1	1	1	P17050	0	1422.69							*				*	0.002031	0.003855	44
		High	AQMALWTVLAAPLLMSTDLR	1xDeamidated [Q2]	0.0854314	0.0047108	1	1	1	P17050	0	2202.17							*				*	0.003534	0.08928	31
Q12904	Aminoacyl tRNA synthase complex-interacting multifunctional protein 1	0	6.993	13	3	3	3	312	34.3	8.43	81					*		*				9255	AIMP1
	Checked	Confidence	Sequence	Modifications	Qvality PEP	Qvality q-value	# Protein Groups	# Proteins	# PSMs	Master Protein Accessions	# Missed Cleavages	Theo. MH+ [Da]	Found in Sample: [S1] F1: Sample, 1	Found in Sample: [S2] F2: Sample, 2	Found in Sample: [S3] F3: Sample, 3	Found in Sample: [S4] F4: Sample, 4	Found in Sample: [S5] F5: Sample, 5	Found in Sample: [S6] F6: Sample, 6	Found in Sample: [S7] F7: Sample, 7	Found in Sample: [S8] F8: Sample, 8	Found in Sample: [S9] F9: Sample, 9	Found in Sample: [S10] F10: Sample, 10	Confidence (by Search Engine): Mascot	Percolator q-Value (by Search Engine): Mascot	Percolator PEP (by Search Engine): Mascot	Ions Score (by Search Engine): Mascot
		High	MVILLCNLKPAK	1xCarbamidomethyl [C6]	0.000356211	0.0012651	1	2	1	Q12904	0	1399.82							*				*	0.002031	0.0005502	50
		High	GAEADQIIEYLK		0.0028447	0.00132294	1	3	1	Q12904	0	1349.69					*						*	0.0007752	0.002399	68
		High	TVVSGLVNHVPLEQMQNR	1xDeamidated [Q16]	0.117143	0.00696907	1	2	1	Q12904	0	2022.04					*						*	0.004636	0.07692	27
Q9H4A4	Aminopeptidase B	0	48.876	34	16	26	16	650	72.5	5.74	252						*	*	*			6051	RNPEP
	Checked	Confidence	Sequence	Modifications	Qvality PEP	Qvality q-value	# Protein Groups	# Proteins	# PSMs	Master Protein Accessions	# Missed Cleavages	Theo. MH+ [Da]	Found in Sample: [S1] F1: Sample, 1	Found in Sample: [S2] F2: Sample, 2	Found in Sample: [S3] F3: Sample, 3	Found in Sample: [S4] F4: Sample, 4	Found in Sample: [S5] F5: Sample, 5	Found in Sample: [S6] F6: Sample, 6	Found in Sample: [S7] F7: Sample, 7	Found in Sample: [S8] F8: Sample, 8	Found in Sample: [S9] F9: Sample, 9	Found in Sample: [S10] F10: Sample, 10	Confidence (by Search Engine): Mascot	Percolator q-Value (by Search Engine): Mascot	Percolator PEP (by Search Engine): Mascot	Ions Score (by Search Engine): Mascot
		High	KPFVYTQGQAVLNR		2.68742e-05	0.0012651	1	6	1	Q9H4A4	0	1620.89								*			*	0.0007728	9.839e-05	72
		High	VGEGPGVCWLAPEQTAGK	1xCarbamidomethyl [C8]	0.000287456	0.0012651	1	5	2	Q9H4A4	0	1855.9						*					*	0.0006365	0.0001997	49
		High	VGEGPGVCWLAPEQTAGK	1xCarbamidomethyl [C8]; 1xDeamidated [Q14]	7.89218e-05	0.0012651	1	5	1	Q9H4A4	0	1856.88								*			*	0.0007728	0.0002401	40
		High	RPLHSAQAVDVASASNFR	1xDeamidated [Q7]	0.000169955	0.0012651	1	2	2	Q9H4A4	0	1926.98							*	*			*	0.0007728	0.0004536	62
		High	QHMDITGEENPLNK	1xGln->pyro-Glu [N-Term]	0.00150375	0.0012651	1	4	1	Q9H4A4	0	1608.73						*					*	0.0006365	0.001118	32
		High	QHMDITGEENPLNK		0.000951948	0.0012651	1	4	2	Q9H4A4	0	1625.76						*		*			*	0.0006365	0.0006935	43
		High	EEYNGVIEEFLATGEK		2.1941e-06	0.0012651	1	4	1	Q9H4A4	0	1827.86								*			*	0.0007728	1.238e-05	58
		High	AFFPCFDTPAVK	1xCarbamidomethyl [C5]	0.000539552	0.0012651	1	6	2	Q9H4A4	0	1399.67						*		*			*	0.0007728	0.001177	37
		High	VWAEPCLIDAAK	1xCarbamidomethyl [C6]	0.00873916	0.00132294	1	3	2	Q9H4A4	0	1372.69						*					*	0.000819	0.006991	32
		High	TYQLVYFLDK		0.00391271	0.00132294	1	3	1	Q9H4A4	0	1289.68						*					*	0.000819	0.003042	31
		High	LDSHPCLEVTAAALR	1xCarbamidomethyl [C6]	0.005649	0.00132294	1	5	1	Q9H4A4	0	1652.84						*					*	0.000819	0.004447	29
		High	ETFASTASQLHSNVVNYVQQIVAPK	2xDeamidated [N13; N16]	0.0041645	0.00132294	1	3	1	Q9H4A4	0	2733.37						*					*	0.000819	0.003232	26
		High	CLEPEGAAELR	1xCarbamidomethyl [C1]	0.0115254	0.00143901	1	5	1	Q9H4A4	0	1244.59						*					*	0.000819	0.00935	26
		High	AEFGPPGPGAGSR		0.00969519	0.00143901	1	4	2	Q9H4A4	0	1199.58						*					*	0.000819	0.007793	46
		High	AIEAVAISPWK		0.0175601	0.001742	1	3	1	Q9H4A4	0	1184.67						*					*	0.001165	0.01449	31
		High	LGDTYPSISNAR		0.0582112	0.00334777	1	3	2	Q9H4A4	0	1293.64						*					*	0.002905	0.05057	29
		High	LQVLLTYR		0.051249	0.00334777	1	5	1	Q9H4A4	0	1005.61						*					*	0.002905	0.04426	28
		High	LQVLLTYR	1xDeamidated [Q2]	0.0643357	0.00361037	1	5	1	Q9H4A4	0	1006.59								*			*	0.003027	0.0596	36
		High	VKEFLHNQGK		0.141391	0.00863573	1	3	1	Q9H4A4	1	1199.65						*					*	0.006486	0.1279	26
P07355	Annexin A2	0	5.21	13	3	3	3	339	38.6	7.75	59			*		*		*				302	ANXA2
	Checked	Confidence	Sequence	Modifications	Qvality PEP	Qvality q-value	# Protein Groups	# Proteins	# PSMs	Master Protein Accessions	# Missed Cleavages	Theo. MH+ [Da]	Found in Sample: [S1] F1: Sample, 1	Found in Sample: [S2] F2: Sample, 2	Found in Sample: [S3] F3: Sample, 3	Found in Sample: [S4] F4: Sample, 4	Found in Sample: [S5] F5: Sample, 5	Found in Sample: [S6] F6: Sample, 6	Found in Sample: [S7] F7: Sample, 7	Found in Sample: [S8] F8: Sample, 8	Found in Sample: [S9] F9: Sample, 9	Found in Sample: [S10] F10: Sample, 10	Confidence (by Search Engine): Mascot	Percolator q-Value (by Search Engine): Mascot	Percolator PEP (by Search Engine): Mascot	Ions Score (by Search Engine): Mascot
		High	GDLENAFLNLVQCIQNKPLYFADR	1xCarbamidomethyl [C13]; 2xDeamidated [N9; Q12]	0.000400674	0.0012651	1	4	1	P07355	0	2840.39							*				*	0.002031	0.0006116	49
		High	DALNIETAIK		0.0784557	0.00432061	1	19	1	P07355	0	1087.6			*								*	0.009091	0.1415	31
		High	SLYYYIQQDTK	1xDeamidated [Q8]	0.107831	0.00617716	1	4	1	P07355	0	1422.68					*						*	0.003319	0.07126	34
P08133	Annexin A6	0	65.066	30	14	26	14	673	75.8	5.6	607						*		*			309	ANXA6
	Checked	Confidence	Sequence	Modifications	Qvality PEP	Qvality q-value	# Protein Groups	# Proteins	# PSMs	Master Protein Accessions	# Missed Cleavages	Theo. MH+ [Da]	Found in Sample: [S1] F1: Sample, 1	Found in Sample: [S2] F2: Sample, 2	Found in Sample: [S3] F3: Sample, 3	Found in Sample: [S4] F4: Sample, 4	Found in Sample: [S5] F5: Sample, 5	Found in Sample: [S6] F6: Sample, 6	Found in Sample: [S7] F7: Sample, 7	Found in Sample: [S8] F8: Sample, 8	Found in Sample: [S9] F9: Sample, 9	Found in Sample: [S10] F10: Sample, 10	Confidence (by Search Engine): Mascot	Percolator q-Value (by Search Engine): Mascot	Percolator PEP (by Search Engine): Mascot	Ions Score (by Search Engine): Mascot
		High	MTNYDVEHTIK		0.000183383	0.0012651	1	7	2	P08133	0	1350.64						*		*			*	0.0006365	0.000125	40
		High	MLVVLLQGTR		3.42199e-05	0.0012651	1	6	2	P08133	0	1129.68						*					*	0.0006365	2.153e-05	74
		High	WGTDEAQFIYILGNR	1xDeamidated [Q7]	6.24021e-05	0.0012651	1	4	1	P08133	0	1783.86								*			*	0.0007728	0.0001978	74
		High	WGTDEAQFIYILGNR		1.34757e-05	0.0012651	1	4	1	P08133	0	1782.88						*					*	0.0006365	8.136e-06	79
		High	SEIDLLNIR	1xDeamidated [N7]	0.00143256	0.0012651	1	9	1	P08133	0	1073.58						*					*	0.0006365	0.001063	41
		High	TNEQMHQLVAAYK		7.41644e-05	0.0012651	1	6	1	P08133	0	1532.75								*			*	0.0007728	0.0002276	41
		High	SLEDALSSDTSGHFR		7.1415e-06	0.0012651	1	7	4	P08133	0	1621.75						*		*			*	0.0006365	1.2e-05	82
		High	SLHQAIEGDTSGDFLK		0.0003324	0.0012651	1	9	1	P08133	0	1717.84								*			*	0.0007728	0.0007881	58
		High	GLGTDEDTIIDIITHR		1.04387e-05	0.0012651	1	5	2	P08133	0	1768.91						*		*			*	0.0006365	1.539e-05	80
		High	DLEADIIGDTSGHFQK		2.40639e-05	0.0012651	1	7	1	P08133	0	1745.83						*					*	0.0006365	1.493e-05	61
		High	EAILDIITSR		0.000450694	0.0012651	1	13	3	P08133	0	1130.64						*		*			*	0.0006365	0.0004241	49
		High	GSIHDFPGFDPNQDAEALYTAMK	2xDeamidated [N12; Q13]	2.29287e-05	0.0012651	1	11	1	P08133	0	2526.11								*			*	0.0007728	8.609e-05	66
		High	GSIHDFPGFDPNQDAEALYTAMK	1xDeamidated [Q13]	0.00138379	0.0012651	1	11	1	P08133	0	2525.13						*					*	0.0006365	0.001026	28
		High	EDAQVAAEILEIADTPSGDK		0.000479659	0.0012651	1	4	1	P08133	0	2072						*					*	0.0006365	0.0003413	70
		High	SEIDLLNIR		0.0028447	0.00132294	1	9	2	P08133	0	1072.6						*		*			*	0.000819	0.002179	44
		High	DAFVAIVQSVK		0.00545665	0.00132294	1	7	1	P08133	0	1176.66						*					*	0.000819	0.004296	37
		High	GTVRPANDFNPDADAK		0.00189007	0.00132294	1	5	1	P08133	0	1687.8								*			*	0.0007728	0.003305	57
B2R7L2	Annexin	0	7.381	5	2	2	2	466	50.3	6.61	57					*		*				310	ANXA7
	Checked	Confidence	Sequence	Modifications	Qvality PEP	Qvality q-value	# Protein Groups	# Proteins	# PSMs	Master Protein Accessions	# Missed Cleavages	Theo. MH+ [Da]	Found in Sample: [S1] F1: Sample, 1	Found in Sample: [S2] F2: Sample, 2	Found in Sample: [S3] F3: Sample, 3	Found in Sample: [S4] F4: Sample, 4	Found in Sample: [S5] F5: Sample, 5	Found in Sample: [S6] F6: Sample, 6	Found in Sample: [S7] F7: Sample, 7	Found in Sample: [S8] F8: Sample, 8	Found in Sample: [S9] F9: Sample, 9	Found in Sample: [S10] F10: Sample, 10	Confidence (by Search Engine): Mascot	Percolator q-Value (by Search Engine): Mascot	Percolator PEP (by Search Engine): Mascot	Ions Score (by Search Engine): Mascot
		High	SEIDLVQIK		0.000716646	0.0012651	1	7	1	B2R7L2	0	1044.59							*				*	0.002031	0.001055	38
		High	GFGTDEQAIVDVVANR		3.4457e-05	0.0012651	1	7	1	B2R7L2	0	1690.84					*						*	0.0007752	3.938e-05	57
B7Z6L0	Annexin	0	16.418	12	6	12	6	605	65.6	8.27	115		*			*	*	*	*			311	ANXA11
	Checked	Confidence	Sequence	Modifications	Qvality PEP	Qvality q-value	# Protein Groups	# Proteins	# PSMs	Master Protein Accessions	# Missed Cleavages	Theo. MH+ [Da]	Found in Sample: [S1] F1: Sample, 1	Found in Sample: [S2] F2: Sample, 2	Found in Sample: [S3] F3: Sample, 3	Found in Sample: [S4] F4: Sample, 4	Found in Sample: [S5] F5: Sample, 5	Found in Sample: [S6] F6: Sample, 6	Found in Sample: [S7] F7: Sample, 7	Found in Sample: [S8] F8: Sample, 8	Found in Sample: [S9] F9: Sample, 9	Found in Sample: [S10] F10: Sample, 10	Confidence (by Search Engine): Mascot	Percolator q-Value (by Search Engine): Mascot	Percolator PEP (by Search Engine): Mascot	Ions Score (by Search Engine): Mascot
		High	SETDLLDIR		0.00109339	0.0012651	1	6	2	B7Z6L0	0	1061.55						*					*	0.0006365	0.0008067	39
		High	GFGTDEQAIIDCLGSR	1xCarbamidomethyl [C12]	0.000297572	0.0012651	1	3	1	B7Z6L0	0	1738.81						*					*	0.0006365	0.0002061	44
		High	GVGTDEACLIEILASR	1xCarbamidomethyl [C8]	4.51056e-05	0.0012651	1	5	3	B7Z6L0	0	1703.86					*		*	*			*	0.0007728	0.000151	65
		High	DAQELYAAGENR		0.00714927	0.00132294	1	5	1	B7Z6L0	0	1336.61						*					*	0.000819	0.005679	38
		High	TPVLFDIYEIK		0.00311287	0.00132294	1	5	4	B7Z6L0	0	1337.74		*			*	*	*				*	0.000819	0.002386	48
		High	QQILLSFK		0.125574	0.00790124	1	5	1	B7Z6L0	0	976.583						*					*	0.00565	0.1124	28
Q10567	AP-1 complex subunit beta-1	0	23.615	10	6	11	2	949	104.6	5.06	162						*		*			162	AP1B1
	Checked	Confidence	Sequence	Modifications	Qvality PEP	Qvality q-value	# Protein Groups	# Proteins	# PSMs	Master Protein Accessions	# Missed Cleavages	Theo. MH+ [Da]	Found in Sample: [S1] F1: Sample, 1	Found in Sample: [S2] F2: Sample, 2	Found in Sample: [S3] F3: Sample, 3	Found in Sample: [S4] F4: Sample, 4	Found in Sample: [S5] F5: Sample, 5	Found in Sample: [S6] F6: Sample, 6	Found in Sample: [S7] F7: Sample, 7	Found in Sample: [S8] F8: Sample, 8	Found in Sample: [S9] F9: Sample, 9	Found in Sample: [S10] F10: Sample, 10	Confidence (by Search Engine): Mascot	Percolator q-Value (by Search Engine): Mascot	Percolator PEP (by Search Engine): Mascot	Ions Score (by Search Engine): Mascot
		High	LASQANIAQVLAELK		5.3977e-05	0.0012651	2	16	1	A0A087WYD1; Q10567	0	1568.9						*					*	0.0006365	3.469e-05	68
		High	LAPPLVTLLSAEPELQYVALR		1.66909e-05	0.0012651	1	2	2	Q10567	0	2293.32						*					*	0.0006365	1.019e-05	72
		High	KPTETQELVQQVLSLATQDSDNPDLR	1xDeamidated [Q]	6.02838e-05	0.0012651	2	4	2	B4DG47; Q10567	0	2926.46						*		*			*	0.0006365	4.544e-05	48
		High	VIASMTVGK		0.00335944	0.00132294	1	2	1	Q10567	0	905.512						*					*	0.000819	0.00258	34
		High	LAPPLVTLLSAEPELQYVALR	1xDeamidated [Q16]	0.00181311	0.00132294	1	2	2	Q10567	0	2294.3						*		*			*	0.0007728	0.003192	30
		High	KPTETQELVQQVLSLATQDSDNPDLR	2xDeamidated [Q6; Q10]	0.00261772	0.00132294	2	4	1	B4DG47; Q10567	0	2927.45						*					*	0.000819	0.001999	34
		High	LQSSNIFTVAK		0.0779416	0.00432061	2	5	1	B4DG47; Q10567	0	1207.67						*					*	0.003705	0.06842	36
		High	LLSTDPVAAK		0.148548	0.0088729	2	4	1	B4DG47; Q10567	0	1014.58						*					*	0.007046	0.1342	26
B3KXW5	AP-1 complex subunit gamma	0	19.538	12	6	7	6	845	94.1	7.05	148						*		*			164	AP1G1
	Checked	Confidence	Sequence	Modifications	Qvality PEP	Qvality q-value	# Protein Groups	# Proteins	# PSMs	Master Protein Accessions	# Missed Cleavages	Theo. MH+ [Da]	Found in Sample: [S1] F1: Sample, 1	Found in Sample: [S2] F2: Sample, 2	Found in Sample: [S3] F3: Sample, 3	Found in Sample: [S4] F4: Sample, 4	Found in Sample: [S5] F5: Sample, 5	Found in Sample: [S6] F6: Sample, 6	Found in Sample: [S7] F7: Sample, 7	Found in Sample: [S8] F8: Sample, 8	Found in Sample: [S9] F9: Sample, 9	Found in Sample: [S10] F10: Sample, 10	Confidence (by Search Engine): Mascot	Percolator q-Value (by Search Engine): Mascot	Percolator PEP (by Search Engine): Mascot	Ions Score (by Search Engine): Mascot
		High	NVGNAILYETVLTIMDIK		1.64939e-07	0.0012651	1	7	1	B3KXW5	0	2007.08								*			*	0.0007728	1.449e-06	100
		High	NVGNAILYETVLTIMDIK	1xDeamidated [N4]	0.00014801	0.0012651	1	7	1	B3KXW5	0	2008.07						*					*	0.0006365	9.968e-05	57
		High	VLAINILGR		0.00635508	0.00132294	1	6	1	B3KXW5	0	968.625						*					*	0.000819	0.005011	41
		High	AALCAVHVIR	1xCarbamidomethyl [C4]	0.00580774	0.00132294	1	9	1	B3KXW5	0	1109.62						*					*	0.000819	0.004577	49
		High	NLIMSGYSPEHDVSGISDPFLQVR	2xDeamidated [N1; Q22]	0.0115254	0.00143901	1	6	1	B3KXW5	0	2663.27						*					*	0.000819	0.009372	42
		High	ELLYFLDSCEPEFK	1xCarbamidomethyl [C9]	0.0152982	0.001742	1	6	1	B3KXW5	0	1789.84						*					*	0.001165	0.01251	27
		High	DDAVPNLIQLITNSVEMHAYTVQR		0.0848751	0.0047108	1	5	1	B3KXW5	0	2727.38						*					*	0.003705	0.07461	34
Q9BXS5	AP-1 complex subunit mu-1	0	11.213	12	4	7	4	423	48.6	7.3	119					*	*		*			8907	AP1M1
	Checked	Confidence	Sequence	Modifications	Qvality PEP	Qvality q-value	# Protein Groups	# Proteins	# PSMs	Master Protein Accessions	# Missed Cleavages	Theo. MH+ [Da]	Found in Sample: [S1] F1: Sample, 1	Found in Sample: [S2] F2: Sample, 2	Found in Sample: [S3] F3: Sample, 3	Found in Sample: [S4] F4: Sample, 4	Found in Sample: [S5] F5: Sample, 5	Found in Sample: [S6] F6: Sample, 6	Found in Sample: [S7] F7: Sample, 7	Found in Sample: [S8] F8: Sample, 8	Found in Sample: [S9] F9: Sample, 9	Found in Sample: [S10] F10: Sample, 10	Confidence (by Search Engine): Mascot	Percolator q-Value (by Search Engine): Mascot	Percolator PEP (by Search Engine): Mascot	Ions Score (by Search Engine): Mascot
		High	LNTHVKPLIWIESVIEK		0.000882119	0.0012651	1	7	2	Q9BXS5	0	2019.16					*			*			*	0.0007728	0.001763	40
		High	HNNLYLVATSK		0.000757465	0.0012651	1	9	1	Q9BXS5	0	1259.67					*						*	0.0007752	0.0007031	57
		High	ILQEYITQEGHK		0.000137174	0.0012651	1	9	2	Q9BXS5	0	1458.76					*	*					*	0.0006365	9.214e-05	59
		High	VFLSGMPELR		0.0800169	0.00446454	1	12	2	Q9BXS5	0	1148.61					*			*			*	0.001984	0.05363	30
Q6PK82	AP3D1 protein (Fragment)	0	5.534	4	2	3	2	865	98.5	9.13	83						*		*			8943	AP3D1
	Checked	Confidence	Sequence	Modifications	Qvality PEP	Qvality q-value	# Protein Groups	# Proteins	# PSMs	Master Protein Accessions	# Missed Cleavages	Theo. MH+ [Da]	Found in Sample: [S1] F1: Sample, 1	Found in Sample: [S2] F2: Sample, 2	Found in Sample: [S3] F3: Sample, 3	Found in Sample: [S4] F4: Sample, 4	Found in Sample: [S5] F5: Sample, 5	Found in Sample: [S6] F6: Sample, 6	Found in Sample: [S7] F7: Sample, 7	Found in Sample: [S8] F8: Sample, 8	Found in Sample: [S9] F9: Sample, 9	Found in Sample: [S10] F10: Sample, 10	Confidence (by Search Engine): Mascot	Percolator q-Value (by Search Engine): Mascot	Percolator PEP (by Search Engine): Mascot	Ions Score (by Search Engine): Mascot
		High	ALDLLYGMVSK		0.00130014	0.0012651	1	4	2	Q6PK82	0	1209.65						*					*	0.0006365	0.0009612	40
		High	FAVSQMSALLDSAHLLASSTQR	1xDeamidated [Q5]	0.00170349	0.00132294	1	4	1	Q6PK82	0	2334.18								*			*	0.0007728	0.003039	43
Q9ULZ3	Apoptosis-associated speck-like protein containing a CARD	0	14.58	21	4	6	4	195	21.6	6.34	116					*		*				29108	PYCARD
	Checked	Confidence	Sequence	Modifications	Qvality PEP	Qvality q-value	# Protein Groups	# Proteins	# PSMs	Master Protein Accessions	# Missed Cleavages	Theo. MH+ [Da]	Found in Sample: [S1] F1: Sample, 1	Found in Sample: [S2] F2: Sample, 2	Found in Sample: [S3] F3: Sample, 3	Found in Sample: [S4] F4: Sample, 4	Found in Sample: [S5] F5: Sample, 5	Found in Sample: [S6] F6: Sample, 6	Found in Sample: [S7] F7: Sample, 7	Found in Sample: [S8] F8: Sample, 8	Found in Sample: [S9] F9: Sample, 9	Found in Sample: [S10] F10: Sample, 10	Confidence (by Search Engine): Mascot	Percolator q-Value (by Search Engine): Mascot	Percolator PEP (by Search Engine): Mascot	Ions Score (by Search Engine): Mascot
		High	LFSFTPAWNWTCK	1xCarbamidomethyl [C12]	0.000958564	0.0012651	1	2	1	Q9ULZ3	0	1657.78							*				*	0.002031	0.001385	39
		High	VLTDEQYQAVR		0.000187226	0.0012651	1	2	1	Q9ULZ3	0	1321.67							*				*	0.002031	0.0003015	48
		High	DAILDALENLTAEELKK		3.56673e-05	0.0012651	1	3	2	Q9ULZ3	1	1886.01					*		*				*	0.002031	6.398e-05	70
		High	DAILDALENLTAEELK		5.62608e-05	0.0012651	1	3	2	Q9ULZ3	0	1757.92					*		*				*	0.002031	9.837e-05	39
P54136	Arginine--tRNA ligase, cytoplasmic	0	7.026	6	3	3	3	660	75.3	6.68	66						*		*			5917	RARS
	Checked	Confidence	Sequence	Modifications	Qvality PEP	Qvality q-value	# Protein Groups	# Proteins	# PSMs	Master Protein Accessions	# Missed Cleavages	Theo. MH+ [Da]	Found in Sample: [S1] F1: Sample, 1	Found in Sample: [S2] F2: Sample, 2	Found in Sample: [S3] F3: Sample, 3	Found in Sample: [S4] F4: Sample, 4	Found in Sample: [S5] F5: Sample, 5	Found in Sample: [S6] F6: Sample, 6	Found in Sample: [S7] F7: Sample, 7	Found in Sample: [S8] F8: Sample, 8	Found in Sample: [S9] F9: Sample, 9	Found in Sample: [S10] F10: Sample, 10	Confidence (by Search Engine): Mascot	Percolator q-Value (by Search Engine): Mascot	Percolator PEP (by Search Engine): Mascot	Ions Score (by Search Engine): Mascot
		High	VEIAGPGFINVHLR	1xDeamidated [N10]	0.00160051	0.0012651	1	1	1	P54136	0	1522.84						*					*	0.0006365	0.001196	45
		High	GNTAAYLLYAFTR		0.00199781	0.00132294	1	2	1	P54136	0	1460.75								*			*	0.0007728	0.003453	47
		High	LFEFAGYDVLR		0.0272541	0.00291372	1	2	1	P54136	0	1329.68						*					*	0.002419	0.02282	39
Q53R19	Arp2/3 complex 34 kDa subunit	0	18.134	33	7	11	7	300	34.3	7.36	81					*		*				10109	ARPC2
	Checked	Confidence	Sequence	Modifications	Qvality PEP	Qvality q-value	# Protein Groups	# Proteins	# PSMs	Master Protein Accessions	# Missed Cleavages	Theo. MH+ [Da]	Found in Sample: [S1] F1: Sample, 1	Found in Sample: [S2] F2: Sample, 2	Found in Sample: [S3] F3: Sample, 3	Found in Sample: [S4] F4: Sample, 4	Found in Sample: [S5] F5: Sample, 5	Found in Sample: [S6] F6: Sample, 6	Found in Sample: [S7] F7: Sample, 7	Found in Sample: [S8] F8: Sample, 8	Found in Sample: [S9] F9: Sample, 9	Found in Sample: [S10] F10: Sample, 10	Confidence (by Search Engine): Mascot	Percolator q-Value (by Search Engine): Mascot	Percolator PEP (by Search Engine): Mascot	Ions Score (by Search Engine): Mascot
		High	MILLEVNNR	1xOxidation [M1]	0.00123859	0.0012651	1	4	2	Q53R19	0	1117.6					*		*				*	0.0007752	0.001672	38
		High	ELQAHGADELLK		0.0011557	0.0012651	1	4	1	Q53R19	0	1323.69							*				*	0.002031	0.001646	38
		High	DTDAAVGDNIGYITFVLFPR		0.00462066	0.00132294	1	3	1	Q53R19	0	2184.1							*				*	0.002031	0.005954	33
		High	DSIVHQAGMLK	1xOxidation [M9]	0.00580774	0.00132294	1	2	2	Q53R19	0	1214.62					*						*	0.0007752	0.004661	37
		High	DSIVHQAGMLK		0.00259964	0.00132294	1	2	1	Q53R19	0	1198.62					*						*	0.0007752	0.002209	45
		High	VYGSFLVNPESGYNVSLLYDLENLPASK	1xDeamidated [N14]	0.00170349	0.00132294	1	2	1	Q53R19	0	3089.54							*				*	0.002031	0.002353	42
		High	DNTINLIHTFR		0.0353229	0.00291372	1	3	2	Q53R19	0	1343.71					*						*	0.001114	0.02494	39
		High	YFQFQEEGK		0.11276	0.00642489	1	3	1	Q53R19	0	1175.54					*						*	0.003761	0.07411	31
A0A024RAI1	ARP3 actin-related protein 3 homolog (Yeast), isoform CRA_a	0	42.962	33	10	18	2	418	47.3	5.88	301						*		*			10096	ACTR3
	Checked	Confidence	Sequence	Modifications	Qvality PEP	Qvality q-value	# Protein Groups	# Proteins	# PSMs	Master Protein Accessions	# Missed Cleavages	Theo. MH+ [Da]	Found in Sample: [S1] F1: Sample, 1	Found in Sample: [S2] F2: Sample, 2	Found in Sample: [S3] F3: Sample, 3	Found in Sample: [S4] F4: Sample, 4	Found in Sample: [S5] F5: Sample, 5	Found in Sample: [S6] F6: Sample, 6	Found in Sample: [S7] F7: Sample, 7	Found in Sample: [S8] F8: Sample, 8	Found in Sample: [S9] F9: Sample, 9	Found in Sample: [S10] F10: Sample, 10	Confidence (by Search Engine): Mascot	Percolator q-Value (by Search Engine): Mascot	Percolator PEP (by Search Engine): Mascot	Ions Score (by Search Engine): Mascot
		High	LPACVVDCGTGYTK	2xCarbamidomethyl [C4; C8]	0.000193812	0.0012651	1	3	2	A0A024RAI1	0	1540.71						*		*			*	0.0006365	0.0001323	44
		High	LGYAGNTEPQFIIPSCIAIK	1xCarbamidomethyl [C16]	2.60728e-06	0.0012651	1	1	2	A0A024RAI1	0	2192.14						*		*			*	0.0007728	1.423e-05	62
		High	LGYAGNTEPQFIIPSCIAIK	1xCarbamidomethyl [C16]; 1xDeamidated [Q10]	0.000334708	0.0012651	1	1	1	A0A024RAI1	0	2193.13						*					*	0.0006365	0.0002341	76
		High	DREVGIPPEQSLETAK		1.54705e-05	0.0012651	2	4	1	Q59FV6; A0A024RAI1	1	1768.91						*					*	0.0006365	9.394e-06	73
		High	DITYFIQQLLR		0.000999239	0.0012651	2	11	1	Q59FV6; A0A024RAI1	0	1409.78								*			*	0.0007728	0.001949	38
		High	DITYFIQQLLR	1xDeamidated [Q8]	0.000795085	0.0012651	2	11	1	Q59FV6; A0A024RAI1	0	1410.76						*					*	0.0006365	0.0005784	48
		High	HGIVEDWDLMER	1xOxidation [M10]	0.00014699	0.0012651	2	5	1	Q59FV6; A0A024RAI1	0	1515.69						*					*	0.0006365	9.88e-05	61
		High	DITYFIQQLLR	2xDeamidated [Q7; Q8]	0.00232681	0.00132294	2	11	1	Q59FV6; A0A024RAI1	0	1411.75					*						*	0.0007752	0.001997	31
		High	NIVLSGGSTMFR	1xOxidation [M10]	0.00208262	0.00132294	2	6	1	Q59FV6; A0A024RAI1	0	1297.66						*					*	0.000819	0.001569	60
		High	NIVLSGGSTMFR		0.00498663	0.00132294	2	6	1	Q59FV6; A0A024RAI1	0	1281.66						*					*	0.000819	0.003913	51
		High	YSYVCPDLVK	1xCarbamidomethyl [C5]	0.0109808	0.00143901	2	5	2	Q59FV6; A0A024RAI1	0	1243.6					*						*	0.001114	0.01798	32
		High	YAVWFGGSMLASTPEFYQVCHTK	1xCarbamidomethyl [C20]; 1xDeamidated [Q18]	0.0118485	0.00143901	2	6	1	Q59FV6; A0A024RAI1	0	2680.22							*				*	0.002526	0.05583	27
		High	FMEQVIFK		0.0184275	0.00186128	2	6	1	Q59FV6; A0A024RAI1	0	1041.54					*						*	0.001114	0.01358	30
		High	NIVLSGGSTMFR	1xDeamidated [N1]	0.040189	0.00318692	2	6	1	Q59FV6; A0A024RAI1	0	1282.65						*					*	0.002653	0.03418	51
		High	QYTGINAISK		0.0482367	0.00327695	2	5	1	Q59FV6; A0A024RAI1	0	1094.58						*					*	0.002653	0.04142	38
D3DP78	Aspartyl-tRNA synthetase, isoform CRA_b	0	18.823	16	6	10	6	468	53.4	6.54	220					*	*	*	*			1615	DARS
	Checked	Confidence	Sequence	Modifications	Qvality PEP	Qvality q-value	# Protein Groups	# Proteins	# PSMs	Master Protein Accessions	# Missed Cleavages	Theo. MH+ [Da]	Found in Sample: [S1] F1: Sample, 1	Found in Sample: [S2] F2: Sample, 2	Found in Sample: [S3] F3: Sample, 3	Found in Sample: [S4] F4: Sample, 4	Found in Sample: [S5] F5: Sample, 5	Found in Sample: [S6] F6: Sample, 6	Found in Sample: [S7] F7: Sample, 7	Found in Sample: [S8] F8: Sample, 8	Found in Sample: [S9] F9: Sample, 9	Found in Sample: [S10] F10: Sample, 10	Confidence (by Search Engine): Mascot	Percolator q-Value (by Search Engine): Mascot	Percolator PEP (by Search Engine): Mascot	Ions Score (by Search Engine): Mascot
		High	NNAYLAQSPQLYK		6.45948e-05	0.0012651	1	3	3	D3DP78	0	1509.77					*	*					*	0.0006365	4.198e-05	68
		High	IISAASEGGANVFTVSYFK		2.01972e-06	0.0012651	1	3	3	D3DP78	0	1961						*	*	*			*	0.0006365	1.858e-06	100
		High	FGAPPHAGGGIGLER		0.000757465	0.0012651	1	4	1	D3DP78	0	1435.74						*					*	0.0006365	0.0005472	33
		High	ESIVDVEGVVR		0.000598588	0.0012651	1	7	1	D3DP78	0	1201.64						*					*	0.0006365	0.0004282	46
		High	VFSIGPVFR		0.096037	0.00549704	1	3	1	D3DP78	0	1021.58								*			*	0.005137	0.08297	29
		High	FQTEIQTVNK	1xDeamidated [Q2]	0.15224	0.00925752	1	4	1	D3DP78	0	1208.62					*						*	0.005374	0.09907	27
A0A024QZ91	Ataxin 2-like, isoform CRA_a	0	4.941	2	2	2	2	975	103.5	8.12	40							*				11273	ATXN2L
	Checked	Confidence	Sequence	Modifications	Qvality PEP	Qvality q-value	# Protein Groups	# Proteins	# PSMs	Master Protein Accessions	# Missed Cleavages	Theo. MH+ [Da]	Found in Sample: [S1] F1: Sample, 1	Found in Sample: [S2] F2: Sample, 2	Found in Sample: [S3] F3: Sample, 3	Found in Sample: [S4] F4: Sample, 4	Found in Sample: [S5] F5: Sample, 5	Found in Sample: [S6] F6: Sample, 6	Found in Sample: [S7] F7: Sample, 7	Found in Sample: [S8] F8: Sample, 8	Found in Sample: [S9] F9: Sample, 9	Found in Sample: [S10] F10: Sample, 10	Confidence (by Search Engine): Mascot	Percolator q-Value (by Search Engine): Mascot	Percolator PEP (by Search Engine): Mascot	Ions Score (by Search Engine): Mascot
		High	FELAVDAVHR		0.00158946	0.0012651	1	8	1	A0A024QZ91	0	1156.61							*				*	0.002031	0.00221	40
		High	DKFTDSAIAMNSK		0.00396731	0.00132294	1	7	1	A0A024QZ91	1	1427.68							*				*	0.002031	0.005185	36
Q9UBB4	Ataxin-10	0	28.136	23	8	14	8	475	53.5	5.25	189					*	*	*	*			25814	ATXN10
	Checked	Confidence	Sequence	Modifications	Qvality PEP	Qvality q-value	# Protein Groups	# Proteins	# PSMs	Master Protein Accessions	# Missed Cleavages	Theo. MH+ [Da]	Found in Sample: [S1] F1: Sample, 1	Found in Sample: [S2] F2: Sample, 2	Found in Sample: [S3] F3: Sample, 3	Found in Sample: [S4] F4: Sample, 4	Found in Sample: [S5] F5: Sample, 5	Found in Sample: [S6] F6: Sample, 6	Found in Sample: [S7] F7: Sample, 7	Found in Sample: [S8] F8: Sample, 8	Found in Sample: [S9] F9: Sample, 9	Found in Sample: [S10] F10: Sample, 10	Confidence (by Search Engine): Mascot	Percolator q-Value (by Search Engine): Mascot	Percolator PEP (by Search Engine): Mascot	Ions Score (by Search Engine): Mascot
		High	MEEQGLADASLLK		7.26433e-05	0.0012651	1	3	1	Q9UBB4	0	1404.7					*						*	0.0007752	7.87e-05	75
		High	VTLLDLMIAK		0.000598588	0.0012651	1	3	3	Q9UBB4	0	1116.67					*		*				*	0.002031	0.0008916	57
		High	CGLQFLGNIASR	1xCarbamidomethyl [C1]	0.00047635	0.0012651	1	3	2	Q9UBB4	0	1335.68					*		*				*	0.002031	0.0007212	36
		High	ETTNIFSNCGCVR	2xCarbamidomethyl [C9; C11]	0.00117996	0.0012651	1	4	2	Q9UBB4	0	1557.68							*				*	0.002031	0.001674	34
		High	DPSQVENLASSLQLITECFR	1xCarbamidomethyl [C18]; 1xDeamidated [Q4]	4.51056e-05	0.0012651	1	3	1	Q9UBB4	0	2308.11							*				*	0.002031	7.99e-05	51
		High	HAELIASTFVDQCK	1xCarbamidomethyl [C13]	2.96014e-05	0.0012651	1	4	1	Q9UBB4	0	1618.79						*					*	0.0006365	1.852e-05	48
		High	VEQESLLTAFR		0.004918	0.00132294	1	3	1	Q9UBB4	0	1292.68							*				*	0.002031	0.006335	27
		High	NACIECSVNQNSIR	2xCarbamidomethyl [C3; C6]	0.00512677	0.00132294	1	3	2	Q9UBB4	0	1664.75					*			*			*	0.0007752	0.004157	45
		High	NACIECSVNQNSIR	2xCarbamidomethyl [C3; C6]; 1xDeamidated [N9]	0.018942	0.00186128	1	3	1	Q9UBB4	0	1665.73							*				*	0.002031	0.02217	40
A0A087WXS7	ATPase ASNA1	0	25.707	45	9	14	9	331	37.1	5.14	153					*		*					ASNA1
	Checked	Confidence	Sequence	Modifications	Qvality PEP	Qvality q-value	# Protein Groups	# Proteins	# PSMs	Master Protein Accessions	# Missed Cleavages	Theo. MH+ [Da]	Found in Sample: [S1] F1: Sample, 1	Found in Sample: [S2] F2: Sample, 2	Found in Sample: [S3] F3: Sample, 3	Found in Sample: [S4] F4: Sample, 4	Found in Sample: [S5] F5: Sample, 5	Found in Sample: [S6] F6: Sample, 6	Found in Sample: [S7] F7: Sample, 7	Found in Sample: [S8] F8: Sample, 8	Found in Sample: [S9] F9: Sample, 9	Found in Sample: [S10] F10: Sample, 10	Confidence (by Search Engine): Mascot	Percolator q-Value (by Search Engine): Mascot	Percolator PEP (by Search Engine): Mascot	Ions Score (by Search Engine): Mascot
		High	MMQEAMSAFPGIDEAMSYAEVMR		0.000945378	0.0012651	1	4	1	A0A087WXS7	0	2595.11							*				*	0.002031	0.001364	51
		High	IDTHNIIVNQLVFPDPEKPCK	1xCarbamidomethyl [C20]; 1xDeamidated [N/Q]	0.000180865	0.0012651	1	3	2	A0A087WXS7	0	2478.27					*		*				*	0.002031	0.0002913	39
		High	YLDQMEDLYEDFHIVK		1.56855e-05	0.0012651	1	3	1	A0A087WXS7	0	2057.95					*						*	0.0007752	1.885e-05	88
		High	ESVLIISTDPAHNISDAFDQK		2.61423e-05	0.0012651	1	4	1	A0A087WXS7	0	2300.14							*				*	0.002031	4.785e-05	49
		High	TTCSCSLAVQLSK	2xCarbamidomethyl [C3; C5]	0.00309138	0.00132294	1	3	1	A0A087WXS7	0	1454.7							*				*	0.002031	0.004115	36
		High	GMNFSVVVFDTAPTGHTLR		0.0105344	0.00143901	1	4	1	A0A087WXS7	0	2049.02							*				*	0.002031	0.01283	27
		High	VNTFSALLLEPYKPPSAQ		0.0152982	0.001742	1	2	2	A0A087WXS7	0	1975.05					*						*	0.001114	0.01144	27
		High	WIFVGGK		0.0245928	0.00253597	1	3	2	A0A087WXS7	0	806.456							*				*	0.002031	0.02813	25
		High	LLNFPTIVER		0.0540774	0.00334777	1	4	2	A0A087WXS7	0	1201.69					*		*				*	0.002526	0.0585	28
		High	LLNFPTIVER	1xDeamidated [N3]	0.0826831	0.0047108	1	4	1	A0A087WXS7	0	1202.68					*						*	0.002419	0.05515	27
P61221	ATP-binding cassette sub-family E member 1	0	25.542	16	6	13	6	599	67.3	8.34	345						*	*	*			6059	ABCE1
	Checked	Confidence	Sequence	Modifications	Qvality PEP	Qvality q-value	# Protein Groups	# Proteins	# PSMs	Master Protein Accessions	# Missed Cleavages	Theo. MH+ [Da]	Found in Sample: [S1] F1: Sample, 1	Found in Sample: [S2] F2: Sample, 2	Found in Sample: [S3] F3: Sample, 3	Found in Sample: [S4] F4: Sample, 4	Found in Sample: [S5] F5: Sample, 5	Found in Sample: [S6] F6: Sample, 6	Found in Sample: [S7] F7: Sample, 7	Found in Sample: [S8] F8: Sample, 8	Found in Sample: [S9] F9: Sample, 9	Found in Sample: [S10] F10: Sample, 10	Confidence (by Search Engine): Mascot	Percolator q-Value (by Search Engine): Mascot	Percolator PEP (by Search Engine): Mascot	Ions Score (by Search Engine): Mascot
		High	NTVANSPQTLLAGMNK		1.26641e-05	0.0012651	1	1	2	P61221	0	1658.85						*		*			*	0.0007728	5.27e-05	76
		High	YDDPPDWQEILTYFR		1.13401e-05	0.0012651	1	4	3	P61221	0	1957.9						*		*			*	0.0006365	6.784e-06	57
		High	CPFGALSIVNLPSNLEK	1xCarbamidomethyl [C1]	7.75814e-06	0.0012651	1	3	3	P61221	0	1858.97						*	*				*	0.0006365	4.567e-06	63
		High	ADIFMFDEPSSYLDVK		2.96014e-05	0.0012651	1	2	2	P61221	0	1876.87						*					*	0.0006365	1.849e-05	69
		High	CPFGALSIVNLPSNLEK	1xCarbamidomethyl [C1]; 1xDeamidated [N10]	0.00239221	0.00132294	1	3	1	P61221	0	1859.96								*			*	0.0007728	0.004001	31
		High	LKPDEGGEVPVLNVSYKPQK		0.0148818	0.001742	1	2	1	P61221	0	2197.19						*					*	0.001165	0.01217	31
		High	GTVGSILDR		0.02344	0.00237446	1	4	1	P61221	0	917.505						*					*	0.002191	0.01951	40
P53396	ATP-citrate synthase	0	78.531	24	18	36	18	1101	120.8	7.33	605						*		*			47	ACLY
	Checked	Confidence	Sequence	Modifications	Qvality PEP	Qvality q-value	# Protein Groups	# Proteins	# PSMs	Master Protein Accessions	# Missed Cleavages	Theo. MH+ [Da]	Found in Sample: [S1] F1: Sample, 1	Found in Sample: [S2] F2: Sample, 2	Found in Sample: [S3] F3: Sample, 3	Found in Sample: [S4] F4: Sample, 4	Found in Sample: [S5] F5: Sample, 5	Found in Sample: [S6] F6: Sample, 6	Found in Sample: [S7] F7: Sample, 7	Found in Sample: [S8] F8: Sample, 8	Found in Sample: [S9] F9: Sample, 9	Found in Sample: [S10] F10: Sample, 10	Confidence (by Search Engine): Mascot	Percolator q-Value (by Search Engine): Mascot	Percolator PEP (by Search Engine): Mascot	Ions Score (by Search Engine): Mascot
		High	LYRPGSVAYVSR		0.00144252	0.0012651	1	4	1	P53396	0	1367.74						*					*	0.0006365	0.001076	45
		High	KPASFMTSICDER	1xCarbamidomethyl [C10]	0.00116373	0.0012651	1	4	3	P53396	0	1541.71						*		*			*	0.0006365	0.000858	39
		High	LLQDHPWLLSQNLVVKPDQLIK	1xDeamidated [N12]	0.00104888	0.0012651	1	4	1	P53396	0	2598.47						*					*	0.0006365	0.0007695	31
		High	LLQDHPWLLSQNLVVKPDQLIK	2xDeamidated [Q11; Q19]	6.87379e-05	0.0012651	1	4	1	P53396	0	2599.45						*					*	0.0006365	4.466e-05	39
		High	IGNTGGMLDNILASK		2.93977e-05	0.0012651	1	4	2	P53396	0	1503.78						*		*			*	0.0007728	0.0001061	80
		High	WGDIEFPPPFGR		0.000906897	0.0012651	1	3	3	P53396	0	1417.69						*		*			*	0.0006365	0.0006616	30
		High	SAYDSTMETMNYAQIR		3.66661e-05	0.0012651	1	4	2	P53396	0	1880.82						*		*			*	0.0006365	2.319e-05	92
		High	SAYDSTMETMNYAQIR	1xDeamidated [Q14]	0.000241813	0.0012651	1	4	1	P53396	0	1881.8						*					*	0.0006365	0.0001665	57
		High	QHFPATPLLDYALEVEK	1xGln->pyro-Glu [N-Term]	2.43984e-05	0.0012651	1	4	2	P53396	0	1954						*					*	0.0006365	1.511e-05	56
		High	QHFPATPLLDYALEVEK		0.000264561	0.0012651	1	4	2	P53396	0	1971.02						*					*	0.0006365	0.0001822	54
		High	FICTTSAIQNR	1xCarbamidomethyl [C3]	0.000200629	0.0012651	1	4	2	P53396	0	1310.65						*		*			*	0.0007728	0.00052	48
		High	FGGALDAAAK		0.000486344	0.0012651	1	4	1	P53396	0	920.484								*			*	0.0007728	0.001077	39
		High	EEMGIGGVLGLLWFQK		0.00143256	0.0012651	1	4	1	P53396	0	1776.94								*			*	0.0007728	0.002627	29
		High	AFDSGIIPMEFVNK	1xOxidation [M9]	0.000225655	0.0012651	1	4	1	P53396	0	1583.78						*					*	0.0006365	0.000155	49
		High	GQELIYAGMPITEVFK		3.28313e-05	0.0012651	1	4	2	P53396	0	1795.93						*		*			*	0.0006365	2.061e-05	68
		High	EAYPEEAYIADLDAK		6.28346e-05	0.0012651	1	3	2	P53396	0	1697.79						*		*			*	0.0006365	4.075e-05	53
		High	QHFPATPLLDYALEVEK	1xDeamidated [Q1]; 1xGln->pyro-Glu [N-Term]	0.00705092	0.00132294	1	4	1	P53396	0	1954.98								*			*	0.0007728	0.009748	48
		High	SGGMSNELNNIISR		0.00388569	0.00132294	1	4	1	P53396	0	1491.72						*					*	0.000819	0.003019	58
		High	AFDSGIIPMEFVNK		0.00251111	0.00132294	1	4	1	P53396	0	1567.78								*			*	0.0007728	0.004184	52
		High	SGGMSNELNNIISR	1xOxidation [M4]	0.00787713	0.00132294	1	4	1	P53396	0	1507.72								*			*	0.0007728	0.0107	42
		High	FICTTSAIQNR	1xCarbamidomethyl [C3]; 1xDeamidated [Q9]	0.00568828	0.00132294	1	4	1	P53396	0	1311.64						*					*	0.000819	0.004491	27
		High	GVTIIGPATVGGIKPGCFK	1xCarbamidomethyl [C17]	0.00244246	0.00132294	1	4	1	P53396	0	1872.04						*					*	0.000819	0.001859	32
		High	HPWDDISYVLPEHMSM		0.0050213	0.00132294	1	4	1	P53396	0	1956.86						*					*	0.000819	0.004835	26
		High	VDATADYICK	1xCarbamidomethyl [C9]	0.0254503	0.00270709	1	3	1	P53396	0	1155.54						*					*	0.002191	0.02127	30
		High	AKPAMPQDSVPSPR		0.0656318	0.00361037	1	2	1	P53396	0	1480.76						*					*	0.003477	0.05739	32
P17858	ATP-dependent 6-phosphofructokinase, liver type	0	67.76	24	12	27	10	780	85	7.5	663					*	*	*	*			5211	PFKL
	Checked	Confidence	Sequence	Modifications	Qvality PEP	Qvality q-value	# Protein Groups	# Proteins	# PSMs	Master Protein Accessions	# Missed Cleavages	Theo. MH+ [Da]	Found in Sample: [S1] F1: Sample, 1	Found in Sample: [S2] F2: Sample, 2	Found in Sample: [S3] F3: Sample, 3	Found in Sample: [S4] F4: Sample, 4	Found in Sample: [S5] F5: Sample, 5	Found in Sample: [S6] F6: Sample, 6	Found in Sample: [S7] F7: Sample, 7	Found in Sample: [S8] F8: Sample, 8	Found in Sample: [S9] F9: Sample, 9	Found in Sample: [S10] F10: Sample, 10	Confidence (by Search Engine): Mascot	Percolator q-Value (by Search Engine): Mascot	Percolator PEP (by Search Engine): Mascot	Ions Score (by Search Engine): Mascot
		High	IMEVIDAITTTAQSHQR		2.2093e-06	0.0012651	1	1	2	P17858	0	1913.97						*		*			*	0.0006365	1.223e-06	98
		High	VFANAPDSACVIGLK	1xCarbamidomethyl [C10]	6.68646e-05	0.0012651	1	4	1	P17858	0	1561.8						*					*	0.0006365	4.345e-05	56
		High	VFANAPDSACVIGLK	1xCarbamidomethyl [C10]; 1xDeamidated [N4]	0.000403456	0.0012651	1	4	1	P17858	0	1562.79								*			*	0.0007728	0.0009225	66
		High	SEWGSLLEELVAEGK		2.4909e-05	0.0012651	1	2	2	P17858	0	1646.83					*	*					*	0.0006365	1.544e-05	58
		High	TGISHGHTVYVVHDGFEGLAK		0.000113824	0.0012651	1	7	2	P17858	0	2224.11						*		*			*	0.0007728	0.0003249	39
		High	TNVLGHLQQGGAPTPFDR		5.87218e-07	0.0012651	1	4	1	P17858	0	1907.97								*			*	0.0007728	4.155e-06	84
		High	AAAYNLVQHGITNLCVIGGDGSLTGANIFR	1xCarbamidomethyl [C15]; 2xDeamidated [N5; N13]	0.000731689	0.0012651	1	2	1	P17858	0	3104.55						*					*	0.0006365	0.0005289	76
		High	AAAYNLVQHGITNLCVIGGDGSLTGANIFR	1xCarbamidomethyl [C15]; 1xDeamidated [N/Q]	4.51056e-05	0.0012651	1	2	4	P17858	0	3103.56					*	*	*				*	0.002031	7.968e-05	92
		High	GQVQEVGWHDVAGWLGR	1xDeamidated [Q4]	0.000132514	0.0012651	1	7	1	P17858	0	1894.92						*					*	0.0006365	8.906e-05	66
		High	AIGVLTSGGDAQGMNAAVR		9.19631e-07	0.0012651	2	2	4	Q01813; P17858	0	1787.91					*	*	*				*	0.0006365	1.431e-06	82
		High	AIGVLTSGGDAQGMNAAVR	1xDeamidated [Q12]	8.58306e-07	0.0012651	2	2	1	Q01813; P17858	0	1788.89								*			*	0.0007728	5.672e-06	49
		High	AIGVLTSGGDAQGMNAAVR	1xOxidation [M14]	3.7072e-06	0.0012651	2	2	1	Q01813; P17858	0	1803.9						*					*	0.0006365	2.105e-06	92
		High	AMLWLSEK		0.00898451	0.00132294	1	4	1	P17858	0	977.512						*					*	0.000819	0.007216	41
		High	FDEATQLR		0.00549459	0.00132294	1	3	1	P17858	0	979.484						*					*	0.000819	0.004327	29
		High	TNVLGHLQQGGAPTPFDR	1xDeamidated [Q9]	0.00969519	0.00143901	1	4	1	P17858	0	1908.96						*					*	0.000819	0.007793	48
		High	IMEVIDAITTTAQSHQR	1xOxidation [M2]	0.00976251	0.00143901	1	1	1	P17858	0	1929.97						*					*	0.000819	0.00787	38
		High	LPLMECVQMTK	1xCarbamidomethyl [C6]; 1xOxidation [M4]	0.0124358	0.00143901	1	3	1	P17858	0	1365.66						*					*	0.000819	0.0101	26
		High	TFVLEVMGR	1xOxidation [M7]	0.0167331	0.001742	2	10	1	Q01813; P17858	0	1067.56						*					*	0.001165	0.01372	25
Q01813	ATP-dependent 6-phosphofructokinase, platelet type	0	49.776	18	10	19	8	784	85.5	7.55	479						*	*	*			5214	PFKP
	Checked	Confidence	Sequence	Modifications	Qvality PEP	Qvality q-value	# Protein Groups	# Proteins	# PSMs	Master Protein Accessions	# Missed Cleavages	Theo. MH+ [Da]	Found in Sample: [S1] F1: Sample, 1	Found in Sample: [S2] F2: Sample, 2	Found in Sample: [S3] F3: Sample, 3	Found in Sample: [S4] F4: Sample, 4	Found in Sample: [S5] F5: Sample, 5	Found in Sample: [S6] F6: Sample, 6	Found in Sample: [S7] F7: Sample, 7	Found in Sample: [S8] F8: Sample, 8	Found in Sample: [S9] F9: Sample, 9	Found in Sample: [S10] F10: Sample, 10	Confidence (by Search Engine): Mascot	Percolator q-Value (by Search Engine): Mascot	Percolator PEP (by Search Engine): Mascot	Ions Score (by Search Engine): Mascot
		High	MLAIYDGFDGFAK		4.90026e-05	0.0012651	1	5	1	Q01813	0	1447.69						*					*	0.0006365	3.137e-05	59
		High	YLEEIATQMR		0.0002241	0.0012651	1	4	2	Q01813	0	1253.62						*		*			*	0.0007728	0.00057	61
		High	NVIFQPVAELK		0.000268246	0.0012651	1	6	1	Q01813	0	1257.72								*			*	0.0007728	0.0006605	51
		High	EIGWTDVGGWTGQGGSILGTK	1xDeamidated [Q13]	2.35706e-05	0.0012651	1	4	1	Q01813	0	2120.03						*					*	0.0006365	1.462e-05	47
		High	EIGWTDVGGWTGQGGSILGTK		3.34262e-06	0.0012651	1	4	2	Q01813	0	2119.05						*		*			*	0.0006365	1.886e-06	76
		High	GITNLCVIGGDGSLTGANLFR	1xCarbamidomethyl [C6]; 1xDeamidated [N4]	4.03875e-05	0.0012651	1	3	1	Q01813	0	2136.08							*				*	0.002031	7.184e-05	51
		High	AIGVLTSGGDAQGMNAAVR		9.19631e-07	0.0012651	2	2	4	Q01813; P17858	0	1787.91					*	*	*				*	0.0006365	1.431e-06	82
		High	AIGVLTSGGDAQGMNAAVR	1xDeamidated [Q12]	8.58306e-07	0.0012651	2	2	1	Q01813; P17858	0	1788.89								*			*	0.0007728	5.672e-06	49
		High	AIGVLTSGGDAQGMNAAVR	1xOxidation [M14]	3.7072e-06	0.0012651	2	2	1	Q01813; P17858	0	1803.9						*					*	0.0006365	2.105e-06	92
		High	FTTDDSICVLGISK	1xCarbamidomethyl [C8]	0.0129622	0.00143901	1	6	1	Q01813	0	1555.77						*					*	0.000819	0.01055	49
		High	TFVLEVMGR	1xOxidation [M7]	0.0167331	0.001742	2	10	1	Q01813; P17858	0	1067.56						*					*	0.001165	0.01372	25
		High	KEWSGLLEELAR		0.0157263	0.001742	1	3	1	Q01813	1	1430.76						*					*	0.001165	0.01292	36
		High	VTILGHVQR		0.0267002	0.00286171	1	3	2	Q01813	0	1022.61						*		*			*	0.002419	0.02243	25
Q08211	ATP-dependent RNA helicase A	0	80.906	20	19	38	19	1270	140.9	6.84	455		*			*	*	*	*			1660	DHX9
	Checked	Confidence	Sequence	Modifications	Qvality PEP	Qvality q-value	# Protein Groups	# Proteins	# PSMs	Master Protein Accessions	# Missed Cleavages	Theo. MH+ [Da]	Found in Sample: [S1] F1: Sample, 1	Found in Sample: [S2] F2: Sample, 2	Found in Sample: [S3] F3: Sample, 3	Found in Sample: [S4] F4: Sample, 4	Found in Sample: [S5] F5: Sample, 5	Found in Sample: [S6] F6: Sample, 6	Found in Sample: [S7] F7: Sample, 7	Found in Sample: [S8] F8: Sample, 8	Found in Sample: [S9] F9: Sample, 9	Found in Sample: [S10] F10: Sample, 10	Confidence (by Search Engine): Mascot	Percolator q-Value (by Search Engine): Mascot	Percolator PEP (by Search Engine): Mascot	Ions Score (by Search Engine): Mascot
		High	LQISHEAAACITGLR	1xCarbamidomethyl [C10]	9.21918e-06	0.0012651	1	2	3	Q08211	0	1639.86		*				*		*			*	0.0006365	5.438e-06	69
		High	NELMYQLEQDHDLQAILQER		0.00151421	0.0012651	1	3	1	Q08211	0	2486.2								*			*	0.0007728	0.002753	44
		High	TTQVPQFILDDFIQNDR		0.000197874	0.0012651	1	3	1	Q08211	0	2050.02						*					*	0.0006365	0.0001346	58
		High	TTQVPQFILDDFIQNDR	1xDeamidated [Q6]	0.00141285	0.0012651	1	3	2	Q08211	0	2051.01						*		*			*	0.0006365	0.001052	36
		High	VQSDGQIVLVDDWIK		4.23876e-05	0.0012651	1	2	2	Q08211	0	1714.9						*					*	0.0006365	2.703e-05	65
		High	QLYHLGVVEAYSGLTK	1xGln->pyro-Glu [N-Term]	9.41205e-06	0.0012651	1	3	1	Q08211	0	1760.92						*					*	0.0006365	5.57e-06	63
		High	SSVNCPFSSQDMK	1xCarbamidomethyl [C5]	0.000641497	0.0012651	1	2	2	Q08211	0	1486.63						*					*	0.0006365	0.0004625	42
		High	ETPFELIEALLK		0.000762728	0.0012651	1	1	2	Q08211	0	1402.78						*		*			*	0.0006365	0.0005512	32
		High	GMTLVTPLQLLLFASK	1xOxidation [M2]	0.000248595	0.0012651	1	2	2	Q08211	0	1748						*		*			*	0.0006365	0.0001708	44
		High	GMTLVTPLQLLLFASK	1xDeamidated [Q9]	0.000757465	0.0012651	1	2	2	Q08211	0	1732.99						*		*			*	0.0006365	0.000547	37
		High	GMTLVTPLQLLLFASK		6.50425e-05	0.0012651	1	2	4	Q08211	0	1732.01					*	*	*	*			*	0.0006365	4.21e-05	53
		High	GISHVIVDEIHER		6.41502e-05	0.0012651	1	3	1	Q08211	0	1503.79								*			*	0.0007728	0.0002017	43
		High	ELDALDANDELTPLGR		3.51782e-05	0.0012651	1	2	3	Q08211	0	1741.86						*		*			*	0.0006365	2.217e-05	65
		High	AIEPPPLDAVIEAEHTLR		1.81322e-05	0.0012651	1	2	2	Q08211	0	1971.05						*		*			*	0.0007728	7.108e-05	38
		High	AAMEALVVEVTK		0.00383221	0.00132294	1	2	1	Q08211	0	1260.69						*					*	0.000819	0.002964	33
		High	LSMSQLNEK		0.00377946	0.00132294	1	1	1	Q08211	0	1049.53						*					*	0.000819	0.002936	37
		High	LAAQSCALSLVR	1xCarbamidomethyl [C6]	0.00352642	0.00132294	1	3	1	Q08211	0	1288.7								*			*	0.0007728	0.005511	25
		High	ISAVSVAER		0.00345387	0.00132294	1	3	1	Q08211	0	931.521						*					*	0.000819	0.002666	52
		High	HLEMNPHFGSHR	1xOxidation [M4]	0.00183841	0.00132294	1	1	1	Q08211	0	1477.68						*					*	0.000819	0.001381	31
		High	NELMYQLEQDHDLQAILQER	1xDeamidated [Q6]; 1xOxidation [M4]	0.00740117	0.00132294	1	3	1	Q08211	0	2503.18						*					*	0.000819	0.005897	30
		High	LNQYFQK		0.0103181	0.00143901	1	3	1	Q08211	0	940.489						*					*	0.000819	0.008332	42
		High	QLYHLGVVEAYSGLTK		0.0141798	0.00161542	1	3	1	Q08211	0	1777.95						*					*	0.001165	0.01155	32
		High	LNMATLR		0.0441847	0.00327695	1	2	1	Q08211	0	818.455								*			*	0.003027	0.04382	38
		High	LGGIGQFLAKAIEPPPLDAVIEAEHTLR		0.128769	0.00790124	1	2	1	Q08211	1	2955.63						*					*	0.00565	0.1157	36
O00571	ATP-dependent RNA helicase DDX3X	0	14.373	12	6	7	5	662	73.2	7.18	112		*				*		*			1654	DDX3X
	Checked	Confidence	Sequence	Modifications	Qvality PEP	Qvality q-value	# Protein Groups	# Proteins	# PSMs	Master Protein Accessions	# Missed Cleavages	Theo. MH+ [Da]	Found in Sample: [S1] F1: Sample, 1	Found in Sample: [S2] F2: Sample, 2	Found in Sample: [S3] F3: Sample, 3	Found in Sample: [S4] F4: Sample, 4	Found in Sample: [S5] F5: Sample, 5	Found in Sample: [S6] F6: Sample, 6	Found in Sample: [S7] F7: Sample, 7	Found in Sample: [S8] F8: Sample, 8	Found in Sample: [S9] F9: Sample, 9	Found in Sample: [S10] F10: Sample, 10	Confidence (by Search Engine): Mascot	Percolator q-Value (by Search Engine): Mascot	Percolator PEP (by Search Engine): Mascot	Ions Score (by Search Engine): Mascot
		High	LEQELFSGGNTGINFEK	1xDeamidated [Q3]	0.000325573	0.0012651	1	24	1	O00571	0	1883.9								*			*	0.0007728	0.0007757	50
		High	TAAFLLPILSQIYSDGPGEALR		0.000318885	0.0012651	1	19	1	O00571	0	2332.25						*					*	0.0006365	0.0002219	74
		High	SFLLDLLNATGK		0.00613872	0.00132294	1	20	2	O00571	0	1291.73		*						*			*	0.003027	0.0298	31
		High	MLDMGFEPQIR		0.00385885	0.00132294	2	37	1	O00571; A0A1W2PQ51	0	1336.64							*				*	0.002031	0.005061	35
		High	SPILVATAVAAR		0.00904691	0.00143901	1	22	1	O00571	0	1168.7						*					*	0.000819	0.007235	49
		High	IGLDFCK	1xCarbamidomethyl [C6]	0.0196051	0.00186128	1	23	1	O00571	0	852.428								*			*	0.001442	0.02255	36
Q6FI97	BAF53A protein	0	8.532	10	2	3	2	429	47.4	5.72	71						*		*			86	ACTL6A
	Checked	Confidence	Sequence	Modifications	Qvality PEP	Qvality q-value	# Protein Groups	# Proteins	# PSMs	Master Protein Accessions	# Missed Cleavages	Theo. MH+ [Da]	Found in Sample: [S1] F1: Sample, 1	Found in Sample: [S2] F2: Sample, 2	Found in Sample: [S3] F3: Sample, 3	Found in Sample: [S4] F4: Sample, 4	Found in Sample: [S5] F5: Sample, 5	Found in Sample: [S6] F6: Sample, 6	Found in Sample: [S7] F7: Sample, 7	Found in Sample: [S8] F8: Sample, 8	Found in Sample: [S9] F9: Sample, 9	Found in Sample: [S10] F10: Sample, 10	Confidence (by Search Engine): Mascot	Percolator q-Value (by Search Engine): Mascot	Percolator PEP (by Search Engine): Mascot	Ions Score (by Search Engine): Mascot
		High	STGLILDSGATHTTAIPVHDGYVLQQGIVK	1xDeamidated [Q26]	0.000606934	0.0012651	1	3	1	Q6FI97	0	3092.63						*					*	0.0006365	0.0004337	42
		High	STGLILDSGATHTTAIPVHDGYVLQQGIVK		0.000392442	0.0012651	1	3	1	Q6FI97	0	3091.64						*					*	0.0006365	0.0002763	47
		High	TAVLTAFANGR		0.0217348	0.00186128	1	4	1	Q6FI97	0	1120.61								*			*	0.001442	0.02453	53
Q9BXK5	Bcl-2-like protein 13	0	6.649	6	2	3	2	485	52.7	4.44	85							*				23786	BCL2L13
	Checked	Confidence	Sequence	Modifications	Qvality PEP	Qvality q-value	# Protein Groups	# Proteins	# PSMs	Master Protein Accessions	# Missed Cleavages	Theo. MH+ [Da]	Found in Sample: [S1] F1: Sample, 1	Found in Sample: [S2] F2: Sample, 2	Found in Sample: [S3] F3: Sample, 3	Found in Sample: [S4] F4: Sample, 4	Found in Sample: [S5] F5: Sample, 5	Found in Sample: [S6] F6: Sample, 6	Found in Sample: [S7] F7: Sample, 7	Found in Sample: [S8] F8: Sample, 8	Found in Sample: [S9] F9: Sample, 9	Found in Sample: [S10] F10: Sample, 10	Confidence (by Search Engine): Mascot	Percolator q-Value (by Search Engine): Mascot	Percolator PEP (by Search Engine): Mascot	Ions Score (by Search Engine): Mascot
		High	YVVLSYLGLLSQEK		4.79978e-05	0.0012651	1	8	1	Q9BXK5	0	1611.9							*				*	0.002031	8.432e-05	63
		High	ALQMLLSQPVTYQAFR		0.00194319	0.00132294	1	4	2	Q9BXK5	0	1865.99							*				*	0.002031	0.002661	50
P07814	Bifunctional glutamate/proline--tRNA ligase	0	31.535	10	11	14	11	1512	170.5	7.33	182						*		*			2058	EPRS
	Checked	Confidence	Sequence	Modifications	Qvality PEP	Qvality q-value	# Protein Groups	# Proteins	# PSMs	Master Protein Accessions	# Missed Cleavages	Theo. MH+ [Da]	Found in Sample: [S1] F1: Sample, 1	Found in Sample: [S2] F2: Sample, 2	Found in Sample: [S3] F3: Sample, 3	Found in Sample: [S4] F4: Sample, 4	Found in Sample: [S5] F5: Sample, 5	Found in Sample: [S6] F6: Sample, 6	Found in Sample: [S7] F7: Sample, 7	Found in Sample: [S8] F8: Sample, 8	Found in Sample: [S9] F9: Sample, 9	Found in Sample: [S10] F10: Sample, 10	Confidence (by Search Engine): Mascot	Percolator q-Value (by Search Engine): Mascot	Percolator PEP (by Search Engine): Mascot	Ions Score (by Search Engine): Mascot
		High	LGVENCYFPMFVSQSALEK	1xCarbamidomethyl [C6]	0.000463344	0.0012651	1	2	1	P07814	0	2219.05						*					*	0.0006365	0.0003277	42
		High	WFGFLEAQQAFQSVGTK		0.000124523	0.0012651	1	6	1	P07814	0	1943.97						*					*	0.0006365	8.332e-05	60
		High	SLYDEVAAQGEVVR		7.57175e-05	0.0012651	1	5	2	P07814	0	1535.77						*					*	0.0006365	4.948e-05	64
		High	GSQFGQSCCLR	2xCarbamidomethyl [C8; C9]	0.00106351	0.0012651	1	5	2	P07814	0	1299.56						*		*			*	0.0006365	0.0007788	33
		High	QFAYQNSWGLTTR	2xDeamidated [Q5; N6]	0.00755655	0.00132294	1	2	1	P07814	0	1573.73						*					*	0.000819	0.006015	29
		High	AIQGGTSHHLGQNFSK	1xDeamidated [Q3]	0.00261772	0.00132294	1	2	1	P07814	0	1682.82						*					*	0.000819	0.001992	49
		High	THVADFAPEVAWVTR		0.00380574	0.00132294	1	2	2	P07814	0	1698.86						*					*	0.000819	0.002943	36
		High	AYVDDTPAEQMK		0.00317827	0.00132294	1	5	1	P07814	0	1367.61						*					*	0.000819	0.002448	33
		High	LNLNNTVLSK		0.0137936	0.00161542	1	5	1	P07814	0	1115.64						*					*	0.001165	0.01125	43
		High	NPEVGLKPVWYSPK		0.0147794	0.001742	1	5	1	P07814	0	1613.87								*			*	0.001442	0.01792	37
		High	SCQFVAVR	1xCarbamidomethyl [C2]	0.0204311	0.00186128	1	2	1	P07814	0	966.483						*					*	0.0015	0.01692	26
Q59FY5	Brefeldin A-inhibited guanine nucleotide-exchange protein 1 variant (Fragment)	0	7.548	4	3	4	3	1278	145.4	6.06	59						*		*			10565	ARFGEF1
	Checked	Confidence	Sequence	Modifications	Qvality PEP	Qvality q-value	# Protein Groups	# Proteins	# PSMs	Master Protein Accessions	# Missed Cleavages	Theo. MH+ [Da]	Found in Sample: [S1] F1: Sample, 1	Found in Sample: [S2] F2: Sample, 2	Found in Sample: [S3] F3: Sample, 3	Found in Sample: [S4] F4: Sample, 4	Found in Sample: [S5] F5: Sample, 5	Found in Sample: [S6] F6: Sample, 6	Found in Sample: [S7] F7: Sample, 7	Found in Sample: [S8] F8: Sample, 8	Found in Sample: [S9] F9: Sample, 9	Found in Sample: [S10] F10: Sample, 10	Confidence (by Search Engine): Mascot	Percolator q-Value (by Search Engine): Mascot	Percolator PEP (by Search Engine): Mascot	Ions Score (by Search Engine): Mascot
		High	LLNVCSEALSYFLTLTSESHR	1xCarbamidomethyl [C5]; 1xDeamidated [N3]	0.000784149	0.0012651	1	6	1	Q59FY5	0	2441.2						*					*	0.0006365	0.00057	43
		High	EAWTNLLLLFLTK		0.00220133	0.00132294	1	6	2	Q59FY5	0	1561.9						*		*			*	0.000819	0.001661	40
		High	TLITVAHTDGNYLGNSWHEILK	1xDeamidated [N15]	0.0278193	0.00291372	1	6	1	Q59FY5	0	2483.26								*			*	0.003027	0.02993	28
J3KQS6	BRISC and BRCA1-A complex member 1	0	5.776	9	2	3	2	254	28.1	4.54	85					*		*				29086	BABAM1
	Checked	Confidence	Sequence	Modifications	Qvality PEP	Qvality q-value	# Protein Groups	# Proteins	# PSMs	Master Protein Accessions	# Missed Cleavages	Theo. MH+ [Da]	Found in Sample: [S1] F1: Sample, 1	Found in Sample: [S2] F2: Sample, 2	Found in Sample: [S3] F3: Sample, 3	Found in Sample: [S4] F4: Sample, 4	Found in Sample: [S5] F5: Sample, 5	Found in Sample: [S6] F6: Sample, 6	Found in Sample: [S7] F7: Sample, 7	Found in Sample: [S8] F8: Sample, 8	Found in Sample: [S9] F9: Sample, 9	Found in Sample: [S10] F10: Sample, 10	Confidence (by Search Engine): Mascot	Percolator q-Value (by Search Engine): Mascot	Percolator PEP (by Search Engine): Mascot	Ions Score (by Search Engine): Mascot
		High	AVGAQASVGSR		0.00121312	0.0012651	1	9	2	J3KQS6	0	1002.53					*		*				*	0.002031	0.001719	42
		High	DMFAFMGSLDTK		0.00107835	0.0012651	1	2	1	J3KQS6	0	1362.61					*						*	0.0007752	0.0009741	46
F8W733	BRISC and BRCA1-A complex member 2 (Fragment)	0	7.9	8	2	5	2	284	32	4.89	80					*		*					BABAM2
	Checked	Confidence	Sequence	Modifications	Qvality PEP	Qvality q-value	# Protein Groups	# Proteins	# PSMs	Master Protein Accessions	# Missed Cleavages	Theo. MH+ [Da]	Found in Sample: [S1] F1: Sample, 1	Found in Sample: [S2] F2: Sample, 2	Found in Sample: [S3] F3: Sample, 3	Found in Sample: [S4] F4: Sample, 4	Found in Sample: [S5] F5: Sample, 5	Found in Sample: [S6] F6: Sample, 6	Found in Sample: [S7] F7: Sample, 7	Found in Sample: [S8] F8: Sample, 8	Found in Sample: [S9] F9: Sample, 9	Found in Sample: [S10] F10: Sample, 10	Confidence (by Search Engine): Mascot	Percolator q-Value (by Search Engine): Mascot	Percolator PEP (by Search Engine): Mascot	Ions Score (by Search Engine): Mascot
		High	LPVDFSNIPTYLLK		7.21432e-05	0.0012651	1	4	2	F8W733	0	1619.9					*		*				*	0.002031	0.0001234	50
		High	LPVDFSNIPTYLLK	1xDeamidated [N7]	0.00118817	0.0012651	1	4	2	F8W733	0	1620.89					*		*				*	0.002031	0.001682	33
		High	VGLDATNCLR	1xCarbamidomethyl [C8]	0.0562961	0.00334777	1	4	1	F8W733	0	1118.56							*				*	0.002526	0.0607	37
Q15018	BRISC complex subunit Abraxas 2	0	5.224	6	2	2	2	415	46.9	6.21	38						*		*			23172	FAM175B; ABRAXAS2
	Checked	Confidence	Sequence	Modifications	Qvality PEP	Qvality q-value	# Protein Groups	# Proteins	# PSMs	Master Protein Accessions	# Missed Cleavages	Theo. MH+ [Da]	Found in Sample: [S1] F1: Sample, 1	Found in Sample: [S2] F2: Sample, 2	Found in Sample: [S3] F3: Sample, 3	Found in Sample: [S4] F4: Sample, 4	Found in Sample: [S5] F5: Sample, 5	Found in Sample: [S6] F6: Sample, 6	Found in Sample: [S7] F7: Sample, 7	Found in Sample: [S8] F8: Sample, 8	Found in Sample: [S9] F9: Sample, 9	Found in Sample: [S10] F10: Sample, 10	Confidence (by Search Engine): Mascot	Percolator q-Value (by Search Engine): Mascot	Percolator PEP (by Search Engine): Mascot	Ions Score (by Search Engine): Mascot
		High	YPGSGADLPPPQR		0.000356211	0.0012651	1	1	1	Q15018	0	1354.67								*			*	0.0007728	0.0008354	38
		High	AIYQVYNALQEK		0.00892254	0.00132294	1	1	1	Q15018	0	1439.75						*					*	0.000819	0.007144	29
P11586	C-1-tetrahydrofolate synthase, cytoplasmic	0	32.632	18	11	15	11	935	101.5	7.3	188					*	*		*			4522	MTHFD1
	Checked	Confidence	Sequence	Modifications	Qvality PEP	Qvality q-value	# Protein Groups	# Proteins	# PSMs	Master Protein Accessions	# Missed Cleavages	Theo. MH+ [Da]	Found in Sample: [S1] F1: Sample, 1	Found in Sample: [S2] F2: Sample, 2	Found in Sample: [S3] F3: Sample, 3	Found in Sample: [S4] F4: Sample, 4	Found in Sample: [S5] F5: Sample, 5	Found in Sample: [S6] F6: Sample, 6	Found in Sample: [S7] F7: Sample, 7	Found in Sample: [S8] F8: Sample, 8	Found in Sample: [S9] F9: Sample, 9	Found in Sample: [S10] F10: Sample, 10	Confidence (by Search Engine): Mascot	Percolator q-Value (by Search Engine): Mascot	Percolator PEP (by Search Engine): Mascot	Ions Score (by Search Engine): Mascot
		High	IVGAPMHDLLLWNNATVTTCHSK	1xCarbamidomethyl [C20]; 1xDeamidated [N13]	0.00117182	0.0012651	1	4	1	P11586	0	2579.27								*			*	0.0007728	0.00223	29
		High	KVVGDVAYDEAK		0.00142267	0.0012651	1	4	1	P11586	1	1293.67						*					*	0.0006365	0.00106	51
		High	STTTIGLVQALGAHLYQNVFACVR	1xCarbamidomethyl [C22]; 2xDeamidated [Q17; N18]	0.00048299	0.0012651	1	4	1	P11586	0	2621.34						*					*	0.0006365	0.0003425	72
		High	AAQAPSSFQLLYDLK	1xDeamidated [Q9]	0.000264561	0.0012651	1	4	1	P11586	0	1652.85						*					*	0.0006365	0.0001832	42
		High	AAQAPSSFQLLYDLK		8.9992e-05	0.0012651	1	4	2	P11586	0	1651.87						*		*			*	0.0006365	0.0001324	51
		High	TDPTTLTDEEINR		0.00217103	0.00132294	1	4	1	P11586	0	1504.71						*					*	0.000819	0.001648	27
		High	TPVPSDIDISR		0.00538156	0.00132294	1	4	1	P11586	0	1199.63						*					*	0.000819	0.004223	38
		High	THLSLSHNPEQK		0.00205396	0.00132294	1	5	1	P11586	0	1390.71						*					*	0.000819	0.001553	44
		High	LAILQVGNR		0.00189007	0.00132294	1	4	2	P11586	0	983.6						*		*			*	0.000819	0.001424	55
		High	GALALAQAVQR		0.00428155	0.00132294	1	4	2	P11586	0	1097.64					*			*			*	0.0007752	0.003519	31
		High	MFGIPVVVAVNAFK		0.0151931	0.001742	1	4	1	P11586	0	1491.84						*					*	0.001165	0.01244	26
		High	ASFITPVPGGVGPMTVAMLMQSTVESAK	1xDeamidated [Q21]	0.0759166	0.00402974	1	4	1	P11586	0	2807.4						*					*	0.009145	0.1764	28
P27708	CAD protein	0	4.308	2	2	2	2	2225	242.8	6.46	0						*					790	CAD
	Checked	Confidence	Sequence	Modifications	Qvality PEP	Qvality q-value	# Protein Groups	# Proteins	# PSMs	Master Protein Accessions	# Missed Cleavages	Theo. MH+ [Da]	Found in Sample: [S1] F1: Sample, 1	Found in Sample: [S2] F2: Sample, 2	Found in Sample: [S3] F3: Sample, 3	Found in Sample: [S4] F4: Sample, 4	Found in Sample: [S5] F5: Sample, 5	Found in Sample: [S6] F6: Sample, 6	Found in Sample: [S7] F7: Sample, 7	Found in Sample: [S8] F8: Sample, 8	Found in Sample: [S9] F9: Sample, 9	Found in Sample: [S10] F10: Sample, 10	Confidence (by Search Engine): Mascot	Percolator q-Value (by Search Engine): Mascot	Percolator PEP (by Search Engine): Mascot	Ions Score (by Search Engine): Mascot
		High	MALLATVLGR	1xOxidation [M1]	0.00798697	0.00132294	1	4	1	P27708	0	1060.62						*					*	0.000819	0.006388	27
		High	RPVINAGDGVGEHPTQALLDIFTIR	1xDeamidated [Q16]	0.00956193	0.00143901	1	4	1	P27708	0	2690.43						*					*	0.000819	0.007707	42
Q13557	Calcium/calmodulin-dependent protein kinase type II subunit delta	0	5.186	7	2	3	2	499	56.3	7.25	54					*			*			817	CAMK2D
	Checked	Confidence	Sequence	Modifications	Qvality PEP	Qvality q-value	# Protein Groups	# Proteins	# PSMs	Master Protein Accessions	# Missed Cleavages	Theo. MH+ [Da]	Found in Sample: [S1] F1: Sample, 1	Found in Sample: [S2] F2: Sample, 2	Found in Sample: [S3] F3: Sample, 3	Found in Sample: [S4] F4: Sample, 4	Found in Sample: [S5] F5: Sample, 5	Found in Sample: [S6] F6: Sample, 6	Found in Sample: [S7] F7: Sample, 7	Found in Sample: [S8] F8: Sample, 8	Found in Sample: [S9] F9: Sample, 9	Found in Sample: [S10] F10: Sample, 10	Confidence (by Search Engine): Mascot	Percolator q-Value (by Search Engine): Mascot	Percolator PEP (by Search Engine): Mascot	Ions Score (by Search Engine): Mascot
		High	ICDPGLTAFEPEALGNLVEGMDFHR	1xCarbamidomethyl [C2]; 1xDeamidated [N16]	7.06636e-05	0.0012651	1	7	2	Q13557	0	2789.29					*						*	0.0007752	7.692e-05	56
		High	DLKPENLLLASK		0.0985517	0.00549704	1	24	1	Q13557	0	1340.78								*			*	0.005137	0.08469	26
Q9HB71	Calcyclin-binding protein	0	14.415	21	4	7	4	228	26.2	8.25	104					*		*				27101	CACYBP
	Checked	Confidence	Sequence	Modifications	Qvality PEP	Qvality q-value	# Protein Groups	# Proteins	# PSMs	Master Protein Accessions	# Missed Cleavages	Theo. MH+ [Da]	Found in Sample: [S1] F1: Sample, 1	Found in Sample: [S2] F2: Sample, 2	Found in Sample: [S3] F3: Sample, 3	Found in Sample: [S4] F4: Sample, 4	Found in Sample: [S5] F5: Sample, 5	Found in Sample: [S6] F6: Sample, 6	Found in Sample: [S7] F7: Sample, 7	Found in Sample: [S8] F8: Sample, 8	Found in Sample: [S9] F9: Sample, 9	Found in Sample: [S10] F10: Sample, 10	Confidence (by Search Engine): Mascot	Percolator q-Value (by Search Engine): Mascot	Percolator PEP (by Search Engine): Mascot	Ions Score (by Search Engine): Mascot
		High	TDTVLILCR	1xCarbamidomethyl [C8]	0.000397911	0.0012651	1	2	2	Q9HB71	0	1090.59					*						*	0.0007752	0.0003853	79
		High	WDYLTQVEK		0.00568828	0.00132294	1	2	1	Q9HB71	0	1181.58							*				*	0.002031	0.007222	27
		High	SYSMIVNNLLKPISVEGSSK		0.00271001	0.00132294	1	2	1	Q9HB71	0	2166.15							*				*	0.002031	0.003626	41
		High	ISNYGWDQSDK	1xDeamidated [N3]	0.00235928	0.00132294	1	2	1	Q9HB71	0	1313.56							*				*	0.002031	0.003187	42
		High	SYSMIVNNLLKPISVEGSSK	2xDeamidated [N7; N8]	0.0105344	0.00143901	1	2	1	Q9HB71	0	2168.12							*				*	0.002031	0.01283	43
		High	ISNYGWDQSDK		0.0122651	0.00143901	1	2	1	Q9HB71	0	1312.58					*						*	0.001114	0.009327	29
A0A024R580	Calpain 1, (Mu/I) large subunit, isoform CRA_a	0	26.936	18	9	12	9	713	81.8	5.82	150						*		*			823	CAPN1
	Checked	Confidence	Sequence	Modifications	Qvality PEP	Qvality q-value	# Protein Groups	# Proteins	# PSMs	Master Protein Accessions	# Missed Cleavages	Theo. MH+ [Da]	Found in Sample: [S1] F1: Sample, 1	Found in Sample: [S2] F2: Sample, 2	Found in Sample: [S3] F3: Sample, 3	Found in Sample: [S4] F4: Sample, 4	Found in Sample: [S5] F5: Sample, 5	Found in Sample: [S6] F6: Sample, 6	Found in Sample: [S7] F7: Sample, 7	Found in Sample: [S8] F8: Sample, 8	Found in Sample: [S9] F9: Sample, 9	Found in Sample: [S10] F10: Sample, 10	Confidence (by Search Engine): Mascot	Percolator q-Value (by Search Engine): Mascot	Percolator PEP (by Search Engine): Mascot	Ions Score (by Search Engine): Mascot
		High	MEDGEFWMSFR		0.000301718	0.0012651	1	5	1	A0A024R580	0	1434.58						*					*	0.0006365	0.0002103	55
		High	YLGQDYEQLR		0.000506966	0.0012651	1	13	2	A0A024R580	0	1284.62						*					*	0.0006365	0.0003593	52
		High	YSEPDLAVDFDNFVCCLVR	2xCarbamidomethyl [C15; C16]; 1xDeamidated [N12]	3.25161e-06	0.0012651	1	6	1	A0A024R580	0	2320.03								*			*	0.0007728	1.715e-05	53
		High	NYPATFWVNPQFK		0.000210579	0.0012651	1	5	1	A0A024R580	0	1611.8						*					*	0.0006365	0.0001438	50
		High	TDICQGALGDCWLLAAIASLTLNDTLLHR	2xCarbamidomethyl [C4; C11]; 1xDeamidated [N23]	0.000253807	0.0012651	1	11	1	A0A024R580	0	3212.61								*			*	0.0007728	0.0006294	46
		High	ESGCSFVLALMQK	1xCarbamidomethyl [C4]; 1xDeamidated [Q12]	0.00138379	0.0012651	1	5	1	A0A024R580	0	1470.7						*					*	0.0006365	0.001026	34
		High	LEICNLTPDALK	1xCarbamidomethyl [C4]	0.0181754	0.00186128	1	5	1	A0A024R580	0	1386.73						*					*	0.0015	0.01497	27
		High	NYLSIFR		0.0244248	0.00253597	1	5	3	A0A024R580	0	912.494						*		*			*	0.002191	0.02041	28
		High	KAPSDLYQIILK		0.0295846	0.00291372	1	6	1	A0A024R580	1	1388.81								*			*	0.003027	0.0315	35
P04632	Calpain small subunit 1	0	15.34	21	3	5	3	268	28.3	5.2	137					*		*				826	CAPNS1
	Checked	Confidence	Sequence	Modifications	Qvality PEP	Qvality q-value	# Protein Groups	# Proteins	# PSMs	Master Protein Accessions	# Missed Cleavages	Theo. MH+ [Da]	Found in Sample: [S1] F1: Sample, 1	Found in Sample: [S2] F2: Sample, 2	Found in Sample: [S3] F3: Sample, 3	Found in Sample: [S4] F4: Sample, 4	Found in Sample: [S5] F5: Sample, 5	Found in Sample: [S6] F6: Sample, 6	Found in Sample: [S7] F7: Sample, 7	Found in Sample: [S8] F8: Sample, 8	Found in Sample: [S9] F9: Sample, 9	Found in Sample: [S10] F10: Sample, 10	Confidence (by Search Engine): Mascot	Percolator q-Value (by Search Engine): Mascot	Percolator PEP (by Search Engine): Mascot	Ions Score (by Search Engine): Mascot
		High	ILGGVISAISEAAAQYNPEPPPPR	1xDeamidated [Q15]	0.000152159	0.0012651	1	6	1	P04632	0	2448.28					*						*	0.0007752	0.0001568	52
		High	YSDESGNMDFDNFISCLVR	1xCarbamidomethyl [C16]	1.28401e-05	0.0012651	1	5	1	P04632	0	2268.95							*				*	0.002031	2.468e-05	80
		High	SMVAVMDSDTTGK		0.000116208	0.0012651	1	8	1	P04632	0	1341.6							*				*	0.002031	0.0001931	52
		High	YSDESGNMDFDNFISCLVR	1xCarbamidomethyl [C16]; 2xDeamidated [N7; N12]	0.0205721	0.00186128	1	5	1	P04632	0	2270.92					*						*	0.001114	0.01503	33
		High	ILGGVISAISEAAAQYNPEPPPPR		0.0597878	0.00334777	1	6	1	P04632	0	2447.29					*						*	0.001508	0.0407	27
Q14444	Caprin-1	0	7.537	6	3	5	3	709	78.3	5.25	99					*	*	*				4076	CAPRIN1
	Checked	Confidence	Sequence	Modifications	Qvality PEP	Qvality q-value	# Protein Groups	# Proteins	# PSMs	Master Protein Accessions	# Missed Cleavages	Theo. MH+ [Da]	Found in Sample: [S1] F1: Sample, 1	Found in Sample: [S2] F2: Sample, 2	Found in Sample: [S3] F3: Sample, 3	Found in Sample: [S4] F4: Sample, 4	Found in Sample: [S5] F5: Sample, 5	Found in Sample: [S6] F6: Sample, 6	Found in Sample: [S7] F7: Sample, 7	Found in Sample: [S8] F8: Sample, 8	Found in Sample: [S9] F9: Sample, 9	Found in Sample: [S10] F10: Sample, 10	Confidence (by Search Engine): Mascot	Percolator q-Value (by Search Engine): Mascot	Percolator PEP (by Search Engine): Mascot	Ions Score (by Search Engine): Mascot
		High	YQEVTNNLEFAK		0.000131602	0.0012651	1	5	3	Q14444	0	1455.71					*		*				*	0.002031	0.0002169	57
		High	LNEQYEHASIHLWDLLEGK	1xDeamidated [Q4]	0.0117669	0.00143901	1	3	1	Q14444	0	2296.12						*					*	0.000819	0.009509	26
		High	LNQDQLDAVSK		0.0192045	0.00186128	1	5	1	Q14444	0	1230.63					*						*	0.001114	0.01408	34
E7EU96	Casein kinase II subunit alpha	0	26.541	30	8	11	8	385	45.3	7.94	144					*		*					CSNK2A1
	Checked	Confidence	Sequence	Modifications	Qvality PEP	Qvality q-value	# Protein Groups	# Proteins	# PSMs	Master Protein Accessions	# Missed Cleavages	Theo. MH+ [Da]	Found in Sample: [S1] F1: Sample, 1	Found in Sample: [S2] F2: Sample, 2	Found in Sample: [S3] F3: Sample, 3	Found in Sample: [S4] F4: Sample, 4	Found in Sample: [S5] F5: Sample, 5	Found in Sample: [S6] F6: Sample, 6	Found in Sample: [S7] F7: Sample, 7	Found in Sample: [S8] F8: Sample, 8	Found in Sample: [S9] F9: Sample, 9	Found in Sample: [S10] F10: Sample, 10	Confidence (by Search Engine): Mascot	Percolator q-Value (by Search Engine): Mascot	Percolator PEP (by Search Engine): Mascot	Ions Score (by Search Engine): Mascot
		High	TPALVFEHVNNTDFK		1.06571e-05	0.0012651	1	15	2	E7EU96	0	1731.87					*		*				*	0.002031	2.072e-05	57
		High	EYWDYESHVVEWGNQDDYQLVR	2xDeamidated [N14; Q15]	0.000741892	0.0012651	1	24	1	E7EU96	0	2832.21					*						*	0.0007752	0.0006856	42
		High	EYWDYESHVVEWGNQDDYQLVR	1xDeamidated [N14]	1.14186e-05	0.0012651	1	24	1	E7EU96	0	2831.22					*						*	0.0007752	1.401e-05	58
		High	GGPNIITLADIVK		0.00123004	0.0012651	1	17	2	E7EU96	0	1310.77					*						*	0.0007752	0.0011	64
		High	FNDILGR		0.00140309	0.0012651	1	13	1	E7EU96	0	834.447							*				*	0.002031	0.001972	52
		High	FVHSENQHLVSPEALDFLDK	1xDeamidated [N6]	0.00133667	0.0012651	1	13	1	E7EU96	0	2326.14					*						*	0.0007752	0.001189	34
		High	EAMEHPYFYTVVK		0.00771518	0.00132294	1	13	1	E7EU96	0	1613.77					*						*	0.0007752	0.006071	31
		High	GGPNIITLADIVKDPVSR	1xDeamidated [N4]	0.0204311	0.00186128	1	14	1	E7EU96	1	1866.03					*						*	0.001114	0.01494	25
		High	LIDWGLAEFYHPGQEYNVR	2xDeamidated [Q14; N17]	0.0574378	0.00334777	1	12	1	E7EU96	0	2309.09							*				*	0.002526	0.06179	35
P19784	Casein kinase II subunit alpha'	0	15.599	13	3	8	3	350	41.2	8.56	226					*		*				1459	CSNK2A2
	Checked	Confidence	Sequence	Modifications	Qvality PEP	Qvality q-value	# Protein Groups	# Proteins	# PSMs	Master Protein Accessions	# Missed Cleavages	Theo. MH+ [Da]	Found in Sample: [S1] F1: Sample, 1	Found in Sample: [S2] F2: Sample, 2	Found in Sample: [S3] F3: Sample, 3	Found in Sample: [S4] F4: Sample, 4	Found in Sample: [S5] F5: Sample, 5	Found in Sample: [S6] F6: Sample, 6	Found in Sample: [S7] F7: Sample, 7	Found in Sample: [S8] F8: Sample, 8	Found in Sample: [S9] F9: Sample, 9	Found in Sample: [S10] F10: Sample, 10	Confidence (by Search Engine): Mascot	Percolator q-Value (by Search Engine): Mascot	Percolator PEP (by Search Engine): Mascot	Ions Score (by Search Engine): Mascot
		High	QLYQILTDFDIR		0.00102022	0.0012651	1	2	2	P19784	0	1524.81							*				*	0.002031	0.00146	62
		High	TPALVFEYINNTDFK		3.55682e-06	0.0012651	1	3	3	P19784	0	1771.89					*		*				*	0.002031	7.429e-06	71
		High	TPALVFEYINNTDFK	1xDeamidated [N11]	1.17382e-05	0.0012651	1	3	1	P19784	0	1772.87					*						*	0.0007752	1.436e-05	51
		High	LIDWGLAEFYHPAQEYNVR	1xDeamidated [Q14]	0.0226492	0.00221587	1	2	1	P19784	0	2322.12					*						*	0.001114	0.01649	33
		High	LIDWGLAEFYHPAQEYNVR	2xDeamidated [Q14; N17]	0.0941895	0.00539266	1	2	1	P19784	0	2323.1							*				*	0.004514	0.09796	41
P67870	Casein kinase II subunit beta	0	12.565	25	3	5	3	215	24.9	5.55	119					*		*				1460	CSNK2B
	Checked	Confidence	Sequence	Modifications	Qvality PEP	Qvality q-value	# Protein Groups	# Proteins	# PSMs	Master Protein Accessions	# Missed Cleavages	Theo. MH+ [Da]	Found in Sample: [S1] F1: Sample, 1	Found in Sample: [S2] F2: Sample, 2	Found in Sample: [S3] F3: Sample, 3	Found in Sample: [S4] F4: Sample, 4	Found in Sample: [S5] F5: Sample, 5	Found in Sample: [S6] F6: Sample, 6	Found in Sample: [S7] F7: Sample, 7	Found in Sample: [S8] F8: Sample, 8	Found in Sample: [S9] F9: Sample, 9	Found in Sample: [S10] F10: Sample, 10	Confidence (by Search Engine): Mascot	Percolator q-Value (by Search Engine): Mascot	Percolator PEP (by Search Engine): Mascot	Ions Score (by Search Engine): Mascot
		High	VYCENQPMLPIGLSDIPGEAMVK	1xCarbamidomethyl [C3]	1.11077e-05	0.0012651	1	3	1	P67870	0	2561.24							*				*	0.002031	2.16e-05	58
		High	FNLTGLNEQVPHYR		0.000132514	0.0012651	1	13	3	P67870	0	1687.86					*		*				*	0.002031	0.0002182	53
		High	GNEFFCEVDEDYIQDK	1xCarbamidomethyl [C6]	3.1937e-05	0.0012651	1	13	1	P67870	0	2007.83							*				*	0.002031	5.772e-05	54
P04040	Catalase	0	53.271	39	13	22	13	527	59.7	7.39	472						*		*			847	CAT
	Checked	Confidence	Sequence	Modifications	Qvality PEP	Qvality q-value	# Protein Groups	# Proteins	# PSMs	Master Protein Accessions	# Missed Cleavages	Theo. MH+ [Da]	Found in Sample: [S1] F1: Sample, 1	Found in Sample: [S2] F2: Sample, 2	Found in Sample: [S3] F3: Sample, 3	Found in Sample: [S4] F4: Sample, 4	Found in Sample: [S5] F5: Sample, 5	Found in Sample: [S6] F6: Sample, 6	Found in Sample: [S7] F7: Sample, 7	Found in Sample: [S8] F8: Sample, 8	Found in Sample: [S9] F9: Sample, 9	Found in Sample: [S10] F10: Sample, 10	Confidence (by Search Engine): Mascot	Percolator q-Value (by Search Engine): Mascot	Percolator PEP (by Search Engine): Mascot	Ions Score (by Search Engine): Mascot
		High	LVNANGEAVYCK	1xCarbamidomethyl [C11]; 1xDeamidated [N5]	0.000271982	0.0012651	1	2	1	P04040	0	1338.64						*					*	0.0006365	0.0001887	53
		High	NFTEVHPDYGSHIQALLDK	1xDeamidated [Q14]	0.000325573	0.0012651	1	3	1	P04040	0	2185.06								*			*	0.0007728	0.0007737	42
		High	NAIHTFVQSGSHLAAR		5.8461e-06	0.0012651	1	2	2	P04040	0	1708.89						*					*	0.0006365	3.389e-06	65
		High	GAGAFGYFEVTHDITK		8.12204e-07	0.0012651	1	2	3	P04040	0	1712.83						*		*			*	0.0007728	5.44e-06	63
		High	FYTEDGNWDLVGNNTPIFFIR	1xDeamidated [N]	6.33531e-07	0.0012651	1	2	2	P04040	0	2519.19						*		*			*	0.0007728	4.434e-06	82
		High	FSTVAGESGSADTVR		6.51263e-07	0.0012651	1	2	2	P04040	0	1483.7						*		*			*	0.0006365	3.051e-06	85
		High	ADVLTTGAGNPVGDK		2.32475e-05	0.0012651	1	1	2	P04040	0	1414.72						*					*	0.0006365	1.432e-05	59
		High	GPLLVQDVVFTDEMAHFDR	1xDeamidated [Q6]	0.000664092	0.0012651	1	1	2	P04040	0	2190.05						*		*			*	0.0006365	0.00066	36
		High	HMNGYGSHTFK	1xDeamidated [N3]; 1xOxidation [M2]	0.00142267	0.0012651	1	2	1	P04040	0	1295.55						*					*	0.0006365	0.00106	29
		High	AFYVNVLNEEQR		0.00168005	0.00132294	1	3	1	P04040	0	1481.74						*					*	0.000819	0.001262	31
		High	NFTEVHPDYGSHIQALLDK	2xDeamidated [N1; Q14]	0.0022632	0.00132294	1	3	1	P04040	0	2186.04						*					*	0.000819	0.001715	47
		High	DLFNAIATGK		0.0175601	0.001742	1	2	1	P04040	0	1049.56						*					*	0.001165	0.01446	40
		High	DAQIFIQK		0.0212914	0.00186128	1	3	2	P04040	0	962.531						*		*			*	0.0015	0.01767	36
		High	NPVNYFAEVEQIAFDPSNMPPGIEASPDK	2xDeamidated [Q11; N18]	0.047271	0.00327695	1	3	1	P04040	0	3178.46								*			*	0.003027	0.04635	42
A0A1B0GVD5	Cathepsin D	0	18.287	13	4	7	4	409	44.2	6.54	135					*		*					CTSD
	Checked	Confidence	Sequence	Modifications	Qvality PEP	Qvality q-value	# Protein Groups	# Proteins	# PSMs	Master Protein Accessions	# Missed Cleavages	Theo. MH+ [Da]	Found in Sample: [S1] F1: Sample, 1	Found in Sample: [S2] F2: Sample, 2	Found in Sample: [S3] F3: Sample, 3	Found in Sample: [S4] F4: Sample, 4	Found in Sample: [S5] F5: Sample, 5	Found in Sample: [S6] F6: Sample, 6	Found in Sample: [S7] F7: Sample, 7	Found in Sample: [S8] F8: Sample, 8	Found in Sample: [S9] F9: Sample, 9	Found in Sample: [S10] F10: Sample, 10	Confidence (by Search Engine): Mascot	Percolator q-Value (by Search Engine): Mascot	Percolator PEP (by Search Engine): Mascot	Ions Score (by Search Engine): Mascot
		High	ISVNNVLPVFDNLMQQK		0.00114772	0.0012651	1	12	1	A0A1B0GVD5	0	1959.04							*				*	0.002031	0.00163	32
		High	FDGILGMAYPR		2.72478e-05	0.0012651	1	12	3	A0A1B0GVD5	0	1239.62					*		*				*	0.0007752	3.149e-05	53
		High	AIGAVPLIQGEYMIPCEK	1xCarbamidomethyl [C16]	5.5489e-05	0.0012651	1	9	1	A0A1B0GVD5	0	1989.02							*				*	0.002031	9.707e-05	44
		High	AIGAVPLIQGEYMIPCEK	1xCarbamidomethyl [C16]; 1xDeamidated [Q9]	1.73966e-05	0.0012651	1	9	1	A0A1B0GVD5	0	1990							*				*	0.002031	3.272e-05	51
		High	VGFAEAAR		0.00234299	0.00132294	1	8	1	A0A1B0GVD5	0	820.431							*				*	0.002031	0.003165	43
Q5U000	Cathepsin Z	0	9.576	13	4	5	4	303	33.8	7.11	125							*				1522	CTSZ
	Checked	Confidence	Sequence	Modifications	Qvality PEP	Qvality q-value	# Protein Groups	# Proteins	# PSMs	Master Protein Accessions	# Missed Cleavages	Theo. MH+ [Da]	Found in Sample: [S1] F1: Sample, 1	Found in Sample: [S2] F2: Sample, 2	Found in Sample: [S3] F3: Sample, 3	Found in Sample: [S4] F4: Sample, 4	Found in Sample: [S5] F5: Sample, 5	Found in Sample: [S6] F6: Sample, 6	Found in Sample: [S7] F7: Sample, 7	Found in Sample: [S8] F8: Sample, 8	Found in Sample: [S9] F9: Sample, 9	Found in Sample: [S10] F10: Sample, 10	Confidence (by Search Engine): Mascot	Percolator q-Value (by Search Engine): Mascot	Percolator PEP (by Search Engine): Mascot	Ions Score (by Search Engine): Mascot
		High	NVDGVNYASITR		0.000351316	0.0012651	1	2	1	Q5U000	0	1308.65							*				*	0.002031	0.0005424	46
		High	VGDYGSLSGR		9.25138e-05	0.0012651	1	2	2	Q5U000	0	1010.49							*				*	0.002031	0.0001557	67
		High	IVTSTYK		0.0323296	0.00291372	1	2	1	Q5U000	0	811.456							*				*	0.002336	0.0364	28
		High	FNQCGTCNEFK	2xCarbamidomethyl [C4; C7]; 1xDeamidated [N2]	0.0821434	0.0047108	1	2	1	Q5U000	0	1405.55							*				*	0.003534	0.08637	36
A5YKK6	CCR4-NOT transcription complex subunit 1	0	17.242	3	6	6	6	2376	266.8	7.11	99						*		*			23019	CNOT1
	Checked	Confidence	Sequence	Modifications	Qvality PEP	Qvality q-value	# Protein Groups	# Proteins	# PSMs	Master Protein Accessions	# Missed Cleavages	Theo. MH+ [Da]	Found in Sample: [S1] F1: Sample, 1	Found in Sample: [S2] F2: Sample, 2	Found in Sample: [S3] F3: Sample, 3	Found in Sample: [S4] F4: Sample, 4	Found in Sample: [S5] F5: Sample, 5	Found in Sample: [S6] F6: Sample, 6	Found in Sample: [S7] F7: Sample, 7	Found in Sample: [S8] F8: Sample, 8	Found in Sample: [S9] F9: Sample, 9	Found in Sample: [S10] F10: Sample, 10	Confidence (by Search Engine): Mascot	Percolator q-Value (by Search Engine): Mascot	Percolator PEP (by Search Engine): Mascot	Ions Score (by Search Engine): Mascot
		High	LAEVGQYEQVK		0.000397911	0.0012651	1	1	1	A5YKK6	0	1263.66						*					*	0.0006365	0.0002805	55
		High	SPVTFLSDLR		0.000958564	0.0012651	1	5	1	A5YKK6	0	1134.62						*					*	0.0006365	0.000701	51
		High	APGFVYAWLELISHR		0.000112261	0.0012651	1	5	1	A5YKK6	0	1758.93						*					*	0.0006365	7.491e-05	35
		High	IAFIFNNLSQSNMTQK		0.00485031	0.00132294	1	3	1	A5YKK6	0	1855.94						*					*	0.000819	0.003805	42
		High	IAMTTCEQIVR	1xCarbamidomethyl [C6]	0.00215604	0.00132294	1	4	1	A5YKK6	0	1321.66						*					*	0.000819	0.001635	39
		High	EIDDEANSYFQR		0.0682985	0.00361037	1	4	1	A5YKK6	0	1486.64								*			*	0.003027	0.06251	25
B3KM57	cDNA FLJ10347 fis, clone NT2RM2001035, highly similar to CCR4-NOT transcription complex subunit 7	0	7.97	15	3	5	3	285	32.8	4.89	50					*		*				29883	CNOT7
	Checked	Confidence	Sequence	Modifications	Qvality PEP	Qvality q-value	# Protein Groups	# Proteins	# PSMs	Master Protein Accessions	# Missed Cleavages	Theo. MH+ [Da]	Found in Sample: [S1] F1: Sample, 1	Found in Sample: [S2] F2: Sample, 2	Found in Sample: [S3] F3: Sample, 3	Found in Sample: [S4] F4: Sample, 4	Found in Sample: [S5] F5: Sample, 5	Found in Sample: [S6] F6: Sample, 6	Found in Sample: [S7] F7: Sample, 7	Found in Sample: [S8] F8: Sample, 8	Found in Sample: [S9] F9: Sample, 9	Found in Sample: [S10] F10: Sample, 10	Confidence (by Search Engine): Mascot	Percolator q-Value (by Search Engine): Mascot	Percolator PEP (by Search Engine): Mascot	Ions Score (by Search Engine): Mascot
		High	IGPQHQAGSDSLLTGMAFFK		0.000623976	0.0012651	1	2	1	B3KM57	0	2105.05							*				*	0.002031	0.0009266	29
		High	GGLQEVAEQLELER		0.00662479	0.00132294	1	3	2	B3KM57	0	1570.81							*				*	0.002031	0.008337	43
		High	LFFPVIYDVK		0.0252765	0.00270709	1	5	1	B3KM57	0	1240.7					*						*	0.001114	0.01828	25
		High	GGLQEVAEQLELER	1xDeamidated [Q4]	0.115666	0.0068325	1	3	1	B3KM57	0	1571.79					*						*	0.004225	0.07581	27
B3KM89	cDNA FLJ10528 fis, clone NT2RP2000943, highly similar to Protein transport protein Sec24D	0	13.411	4	3	6	3	906	100.2	6.93	51						*	*	*			9871	SEC24D
	Checked	Confidence	Sequence	Modifications	Qvality PEP	Qvality q-value	# Protein Groups	# Proteins	# PSMs	Master Protein Accessions	# Missed Cleavages	Theo. MH+ [Da]	Found in Sample: [S1] F1: Sample, 1	Found in Sample: [S2] F2: Sample, 2	Found in Sample: [S3] F3: Sample, 3	Found in Sample: [S4] F4: Sample, 4	Found in Sample: [S5] F5: Sample, 5	Found in Sample: [S6] F6: Sample, 6	Found in Sample: [S7] F7: Sample, 7	Found in Sample: [S8] F8: Sample, 8	Found in Sample: [S9] F9: Sample, 9	Found in Sample: [S10] F10: Sample, 10	Confidence (by Search Engine): Mascot	Percolator q-Value (by Search Engine): Mascot	Percolator PEP (by Search Engine): Mascot	Ions Score (by Search Engine): Mascot
		High	ILFQPQTNVYDSLAK		0.00097869	0.0012651	1	6	1	B3KM89	0	1736.92						*					*	0.0006365	0.0007149	42
		High	SCETDALINFFAK	1xCarbamidomethyl [C2]	0.000153215	0.0012651	1	6	1	B3KM89	0	1515.71							*				*	0.002031	0.0002501	39
		High	SCETDALINFFAK	1xCarbamidomethyl [C2]; 1xDeamidated [N9]	0.000177152	0.0012651	1	6	1	B3KM89	0	1516.7								*			*	0.0007728	0.0004678	35
		High	ILFQPQTNVYDSLAK	1xDeamidated [Q6]	0.00375336	0.00132294	1	6	2	B3KM89	0	1737.91						*		*			*	0.0007728	0.005809	34
		High	QQFLNDLR		0.0905918	0.00525674	1	6	1	B3KM89	0	1033.54						*					*	0.003705	0.07986	28
B3KT21	cDNA FLJ37476 fis, clone BRAWH2012827, highly similar to Homo sapiens BH3 interacting domain death agonist (BID), transcript variant 1, mRNA	0	8.894	12	2	3	2	241	26.8	7.08	77							*				637	BID
	Checked	Confidence	Sequence	Modifications	Qvality PEP	Qvality q-value	# Protein Groups	# Proteins	# PSMs	Master Protein Accessions	# Missed Cleavages	Theo. MH+ [Da]	Found in Sample: [S1] F1: Sample, 1	Found in Sample: [S2] F2: Sample, 2	Found in Sample: [S3] F3: Sample, 3	Found in Sample: [S4] F4: Sample, 4	Found in Sample: [S5] F5: Sample, 5	Found in Sample: [S6] F6: Sample, 6	Found in Sample: [S7] F7: Sample, 7	Found in Sample: [S8] F8: Sample, 8	Found in Sample: [S9] F9: Sample, 9	Found in Sample: [S10] F10: Sample, 10	Confidence (by Search Engine): Mascot	Percolator q-Value (by Search Engine): Mascot	Percolator PEP (by Search Engine): Mascot	Ions Score (by Search Engine): Mascot
		High	DVFHTTVNFINQNLR		0.000100511	0.0012651	1	4	1	B3KT21	0	1817.93							*				*	0.002031	0.0001682	63
		High	DLATALEQLLQAYPR	2xDeamidated [Q8; Q11]	5.82375e-05	0.0012651	1	4	1	B3KT21	0	1703.89							*				*	0.002031	0.0001012	47
		High	DLATALEQLLQAYPR		0.0705984	0.00389166	1	4	1	B3KT21	0	1701.92							*				*	0.002856	0.07495	26
B3KTB3	cDNA FLJ37987 fis, clone CTONG2011429, highly similar to Importin-4	0	9.201	5	4	5	4	945	103.2	4.81	45						*		*			79711	IPO4
	Checked	Confidence	Sequence	Modifications	Qvality PEP	Qvality q-value	# Protein Groups	# Proteins	# PSMs	Master Protein Accessions	# Missed Cleavages	Theo. MH+ [Da]	Found in Sample: [S1] F1: Sample, 1	Found in Sample: [S2] F2: Sample, 2	Found in Sample: [S3] F3: Sample, 3	Found in Sample: [S4] F4: Sample, 4	Found in Sample: [S5] F5: Sample, 5	Found in Sample: [S6] F6: Sample, 6	Found in Sample: [S7] F7: Sample, 7	Found in Sample: [S8] F8: Sample, 8	Found in Sample: [S9] F9: Sample, 9	Found in Sample: [S10] F10: Sample, 10	Confidence (by Search Engine): Mascot	Percolator q-Value (by Search Engine): Mascot	Percolator PEP (by Search Engine): Mascot	Ions Score (by Search Engine): Mascot
		High	QVVMAVLEALTGVLR		0.00110865	0.0012651	1	15	1	B3KTB3	0	1598.93						*					*	0.0006365	0.0008184	35
		High	LLGLLFPLLAR		0.00455707	0.00132294	1	14	1	B3KTB3	0	1225.8								*			*	0.0007728	0.006794	41
		High	LAELCGVLK	1xCarbamidomethyl [C5]	0.00478356	0.00132294	1	15	1	B3KTB3	0	1002.57								*			*	0.0007728	0.007081	30
		High	EVMPLLLAYLK		0.0193371	0.00186128	1	12	2	B3KTB3	0	1289.75						*					*	0.0015	0.01598	30
B3KTP2	cDNA FLJ38558 fis, clone HCHON2003327, highly similar to Puromycin-sensitive aminopeptidase	0	12.732	9	3	4	3	627	70.6	5.22	84						*		*			9520	NPEPPS
	Checked	Confidence	Sequence	Modifications	Qvality PEP	Qvality q-value	# Protein Groups	# Proteins	# PSMs	Master Protein Accessions	# Missed Cleavages	Theo. MH+ [Da]	Found in Sample: [S1] F1: Sample, 1	Found in Sample: [S2] F2: Sample, 2	Found in Sample: [S3] F3: Sample, 3	Found in Sample: [S4] F4: Sample, 4	Found in Sample: [S5] F5: Sample, 5	Found in Sample: [S6] F6: Sample, 6	Found in Sample: [S7] F7: Sample, 7	Found in Sample: [S8] F8: Sample, 8	Found in Sample: [S9] F9: Sample, 9	Found in Sample: [S10] F10: Sample, 10	Confidence (by Search Engine): Mascot	Percolator q-Value (by Search Engine): Mascot	Percolator PEP (by Search Engine): Mascot	Ions Score (by Search Engine): Mascot
		High	NAATEDLWESLENASGKPIAAVMNTWTK	1xDeamidated [N24]	0.000165319	0.0012651	1	6	1	B3KTP2	0	3048.46								*			*	0.0007728	0.0004435	55
		High	NAATEDLWESLENASGKPIAAVMNTWTK	2xDeamidated [N13; N24]	0.000363682	0.0012651	1	6	1	B3KTP2	0	3049.45						*					*	0.0006365	0.0002544	65
		High	VTLSFPSTLQTGTGTLK		0.00116373	0.0012651	1	10	1	B3KTP2	0	1750.96						*					*	0.0006365	0.0008573	41
		High	KPYPDDENLVEVK		0.00251111	0.00132294	1	8	1	B3KTP2	0	1545.78						*					*	0.000819	0.001917	40
B3KUJ0	cDNA FLJ39996 fis, clone STOMA2002166, highly similar to Splicing factor 3B subunit 4	0	15.532	11	2	7	2	424	44.5	8.24	124					*		*	*			10262	SF3B4
	Checked	Confidence	Sequence	Modifications	Qvality PEP	Qvality q-value	# Protein Groups	# Proteins	# PSMs	Master Protein Accessions	# Missed Cleavages	Theo. MH+ [Da]	Found in Sample: [S1] F1: Sample, 1	Found in Sample: [S2] F2: Sample, 2	Found in Sample: [S3] F3: Sample, 3	Found in Sample: [S4] F4: Sample, 4	Found in Sample: [S5] F5: Sample, 5	Found in Sample: [S6] F6: Sample, 6	Found in Sample: [S7] F7: Sample, 7	Found in Sample: [S8] F8: Sample, 8	Found in Sample: [S9] F9: Sample, 9	Found in Sample: [S10] F10: Sample, 10	Confidence (by Search Engine): Mascot	Percolator q-Value (by Search Engine): Mascot	Percolator PEP (by Search Engine): Mascot	Ions Score (by Search Engine): Mascot
		High	VTGQHQGYGFVEFLSEEDADYAIK	1xDeamidated [Q6]	3.38908e-06	0.0012651	1	4	1	B3KUJ0	0	2704.24							*				*	0.002031	7.127e-06	54
		High	VSEPLLWELFLQAGPVVNTHMPK	1xDeamidated [Q12]	0.00048299	0.0012651	1	3	1	B3KUJ0	0	2606.37					*						*	0.0007752	0.000461	62
		High	VSEPLLWELFLQAGPVVNTHMPK	2xDeamidated [Q12; N18]	8.9992e-05	0.0012651	1	3	3	B3KUJ0	0	2607.35					*		*				*	0.002031	0.0001522	57
		High	VSEPLLWELFLQAGPVVNTHMPK	1xDeamidated [N18]; 1xOxidation [M21]	0.00576765	0.00132294	1	3	1	B3KUJ0	0	2622.36					*						*	0.0007752	0.004632	30
		High	VTGQHQGYGFVEFLSEEDADYAIK	2xDeamidated [Q4; Q6]	0.159859	0.00975201	1	4	1	B3KUJ0	0	2705.23								*			*	0.007531	0.1269	38
B3KX19	cDNA FLJ44500 fis, clone UTERU3000828, highly similar to 116 kDa U5 small nuclear ribonucleoprotein component	0	8.734	4	3	3	2	962	108.1	5	68						*		*			9343	EFTUD2
	Checked	Confidence	Sequence	Modifications	Qvality PEP	Qvality q-value	# Protein Groups	# Proteins	# PSMs	Master Protein Accessions	# Missed Cleavages	Theo. MH+ [Da]	Found in Sample: [S1] F1: Sample, 1	Found in Sample: [S2] F2: Sample, 2	Found in Sample: [S3] F3: Sample, 3	Found in Sample: [S4] F4: Sample, 4	Found in Sample: [S5] F5: Sample, 5	Found in Sample: [S6] F6: Sample, 6	Found in Sample: [S7] F7: Sample, 7	Found in Sample: [S8] F8: Sample, 8	Found in Sample: [S9] F9: Sample, 9	Found in Sample: [S10] F10: Sample, 10	Confidence (by Search Engine): Mascot	Percolator q-Value (by Search Engine): Mascot	Percolator PEP (by Search Engine): Mascot	Ions Score (by Search Engine): Mascot
		High	IYADTFGDINYQEFAK		5.43511e-05	0.0012651	1	7	1	B3KX19	0	1894.89								*			*	0.0007728	0.0001765	54
		High	YDWDLLAAR		0.000219499	0.0012651	1	9	1	B3KX19	0	1122.56						*					*	0.0006365	0.0001501	54
		High	GGGQIIPTAR		0.0651971	0.00361037	2	11	1	B3KX19; P13639	0	969.548							*				*	0.002526	0.06964	30
B3KY04	cDNA FLJ46506 fis, clone THYMU3030752, highly similar to BTB/POZ domain-containing protein KCTD12	0	13.557	15	4	12	4	325	35.7	5.64	213					*		*				115207	KCTD12
	Checked	Confidence	Sequence	Modifications	Qvality PEP	Qvality q-value	# Protein Groups	# Proteins	# PSMs	Master Protein Accessions	# Missed Cleavages	Theo. MH+ [Da]	Found in Sample: [S1] F1: Sample, 1	Found in Sample: [S2] F2: Sample, 2	Found in Sample: [S3] F3: Sample, 3	Found in Sample: [S4] F4: Sample, 4	Found in Sample: [S5] F5: Sample, 5	Found in Sample: [S6] F6: Sample, 6	Found in Sample: [S7] F7: Sample, 7	Found in Sample: [S8] F8: Sample, 8	Found in Sample: [S9] F9: Sample, 9	Found in Sample: [S10] F10: Sample, 10	Confidence (by Search Engine): Mascot	Percolator q-Value (by Search Engine): Mascot	Percolator PEP (by Search Engine): Mascot	Ions Score (by Search Engine): Mascot
		High	MFTQQQPQELAR		0.000574235	0.0012651	1	2	3	B3KY04	0	1476.73					*		*				*	0.0007752	0.0005427	50
		High	LGAPQQPGPGPPPSR		1.35691e-05	0.0012651	1	2	4	B3KY04	0	1455.77					*		*				*	0.002031	2.607e-05	57
		High	FNFLEQAFDK	1xDeamidated [N2]	0.00065951	0.0012651	1	2	3	B3KY04	0	1259.59					*		*				*	0.0007752	0.0006155	60
		High	MFTQQQPQELAR	1xDeamidated [Q4]	0.0482367	0.00327695	1	2	1	B3KY04	0	1477.71							*				*	0.002526	0.05282	29
		High	DLQLVLPDYFPER		0.0905918	0.00525674	1	2	1	B3KY04	0	1604.83					*						*	0.002419	0.06035	26
Q6ZR44	cDNA FLJ46672 fis, clone TRACH3009008, highly similar to Thioredoxin reductase	0	7.051	7	2	2	2	581	63.9	7.99	68								*			7296	TXNRD1
	Checked	Confidence	Sequence	Modifications	Qvality PEP	Qvality q-value	# Protein Groups	# Proteins	# PSMs	Master Protein Accessions	# Missed Cleavages	Theo. MH+ [Da]	Found in Sample: [S1] F1: Sample, 1	Found in Sample: [S2] F2: Sample, 2	Found in Sample: [S3] F3: Sample, 3	Found in Sample: [S4] F4: Sample, 4	Found in Sample: [S5] F5: Sample, 5	Found in Sample: [S6] F6: Sample, 6	Found in Sample: [S7] F7: Sample, 7	Found in Sample: [S8] F8: Sample, 8	Found in Sample: [S9] F9: Sample, 9	Found in Sample: [S10] F10: Sample, 10	Confidence (by Search Engine): Mascot	Percolator q-Value (by Search Engine): Mascot	Percolator PEP (by Search Engine): Mascot	Ions Score (by Search Engine): Mascot
		High	LMHQAALLGQALQDSR	1xDeamidated [Q4]	8.39846e-05	0.0012651	1	15	1	Q6ZR44	0	1752.91								*			*	0.0007728	0.0002525	56
		High	FGEENIEVYHSYFWPLEWTIPSR	1xDeamidated [N5]	0.000125386	0.0012651	1	12	1	Q6ZR44	0	2900.36								*			*	0.0007728	0.0003522	55
B3KY43	cDNA FLJ46798 fis, clone TRACH3031660, highly similar to cAMP-dependent protein kinase type II-beta regulatory subunit	0	6.924	7	2	2	2	405	44.8	5.16	80						*					5577	PRKAR2B
	Checked	Confidence	Sequence	Modifications	Qvality PEP	Qvality q-value	# Protein Groups	# Proteins	# PSMs	Master Protein Accessions	# Missed Cleavages	Theo. MH+ [Da]	Found in Sample: [S1] F1: Sample, 1	Found in Sample: [S2] F2: Sample, 2	Found in Sample: [S3] F3: Sample, 3	Found in Sample: [S4] F4: Sample, 4	Found in Sample: [S5] F5: Sample, 5	Found in Sample: [S6] F6: Sample, 6	Found in Sample: [S7] F7: Sample, 7	Found in Sample: [S8] F8: Sample, 8	Found in Sample: [S9] F9: Sample, 9	Found in Sample: [S10] F10: Sample, 10	Confidence (by Search Engine): Mascot	Percolator q-Value (by Search Engine): Mascot	Percolator PEP (by Search Engine): Mascot	Ions Score (by Search Engine): Mascot
		High	NLDPEQMSQVLDAMFEK		1.42408e-05	0.0012651	1	4	1	B3KY43	0	1994.92						*					*	0.0006365	8.618e-06	69
		High	AASAHAIGTVK		0.0168489	0.001742	1	4	1	B3KY43	0	1025.57						*					*	0.001165	0.01382	36
B4DDU6	cDNA FLJ50442, highly similar to T-complex protein 1 subunit epsilon	0	44.858	39	12	25	12	503	55.4	5.43	448	*	*			*	*	*	*			22948	CCT5
	Checked	Confidence	Sequence	Modifications	Qvality PEP	Qvality q-value	# Protein Groups	# Proteins	# PSMs	Master Protein Accessions	# Missed Cleavages	Theo. MH+ [Da]	Found in Sample: [S1] F1: Sample, 1	Found in Sample: [S2] F2: Sample, 2	Found in Sample: [S3] F3: Sample, 3	Found in Sample: [S4] F4: Sample, 4	Found in Sample: [S5] F5: Sample, 5	Found in Sample: [S6] F6: Sample, 6	Found in Sample: [S7] F7: Sample, 7	Found in Sample: [S8] F8: Sample, 8	Found in Sample: [S9] F9: Sample, 9	Found in Sample: [S10] F10: Sample, 10	Confidence (by Search Engine): Mascot	Percolator q-Value (by Search Engine): Mascot	Percolator PEP (by Search Engine): Mascot	Ions Score (by Search Engine): Mascot
		High	LGFAGLVQEISFGTTK		3.0066e-07	0.0012651	1	13	4	B4DDU6	0	1667.9	*	*			*		*				*	0.0007752	5.443e-07	86
		High	VVYGGGAAEISCALAVSQEADKCPTLEQYAMR	2xCarbamidomethyl [C12; C23]	6.19725e-05	0.0012651	1	13	1	B4DDU6	1	3444.62								*			*	0.0007728	0.000196	66
		High	QMAEIAVNAVLTVADMER	1xGln->pyro-Glu [N-Term]	0.000119465	0.0012651	1	13	1	B4DDU6	0	1943.96								*			*	0.0007728	0.0003379	48
		High	ETGANLAICQWGFDDEANHLLLQNNLPAVR	1xCarbamidomethyl [C9]; 2xDeamidated [Q10; N]	1.52584e-05	0.0012651	1	13	2	B4DDU6	0	3381.62						*		*			*	0.0007728	6.173e-05	83
		High	ETGANLAICQWGFDDEANHLLLQNNLPAVR	1xCarbamidomethyl [C9]; 1xDeamidated [Q/N]	6.13547e-06	0.0012651	1	13	2	B4DDU6	0	3380.63						*	*				*	0.0006365	3.561e-06	80
		High	EKFEEMIQQIK		0.00097869	0.0012651	1	12	3	B4DDU6	1	1422.73						*	*				*	0.0006365	0.0007153	50
		High	WVGGPEIELIAIATGGR		0.0037017	0.00132294	1	13	2	B4DDU6	0	1738.95							*	*			*	0.002031	0.004845	42
		High	CPTLEQYAMR	1xCarbamidomethyl [C1]	0.00622437	0.00132294	1	13	1	B4DDU6	0	1268.58						*					*	0.000819	0.004924	35
		High	IAILTCPFEPPKPK	1xCarbamidomethyl [C6]	0.00485031	0.00132294	1	13	1	B4DDU6	0	1610.9						*					*	0.000819	0.003802	30
		High	LDVTSVEDYK		0.00755655	0.00132294	1	13	2	B4DDU6	0	1168.57						*		*			*	0.000819	0.006006	38
		High	EMNPALGIDCLHK	1xCarbamidomethyl [C10]	0.00271001	0.00132294	1	13	1	B4DDU6	0	1497.72						*					*	0.000819	0.002069	32
		High	KQQISLATQMVR		0.00282506	0.00132294	1	13	1	B4DDU6	1	1402.78								*			*	0.0007728	0.004598	38
		High	EKFEEMIQQIK	1xOxidation [M6]	0.0136986	0.00161542	1	12	2	B4DDU6	1	1438.72						*		*			*	0.0007728	0.0168	48
		High	QMAEIAVNAVLTVADMER	2xDeamidated [Q1; N8]	0.0176815	0.001742	1	13	1	B4DDU6	0	1962.95								*			*	0.001442	0.02065	32
		High	DGDVTVTNDGATILSMMDVDHQIAK	1xDeamidated [Q22]	0.150384	0.00914267	1	6	1	B4DDU6	0	2647.22						*					*	0.007046	0.1362	27
B7Z5P7	cDNA FLJ51550, highly similar to Leupaxin	0	10.277	13	4	6	4	366	41.6	7.84	66					*	*	*	*			9404	LPXN
	Checked	Confidence	Sequence	Modifications	Qvality PEP	Qvality q-value	# Protein Groups	# Proteins	# PSMs	Master Protein Accessions	# Missed Cleavages	Theo. MH+ [Da]	Found in Sample: [S1] F1: Sample, 1	Found in Sample: [S2] F2: Sample, 2	Found in Sample: [S3] F3: Sample, 3	Found in Sample: [S4] F4: Sample, 4	Found in Sample: [S5] F5: Sample, 5	Found in Sample: [S6] F6: Sample, 6	Found in Sample: [S7] F7: Sample, 7	Found in Sample: [S8] F8: Sample, 8	Found in Sample: [S9] F9: Sample, 9	Found in Sample: [S10] F10: Sample, 10	Confidence (by Search Engine): Mascot	Percolator q-Value (by Search Engine): Mascot	Percolator PEP (by Search Engine): Mascot	Ions Score (by Search Engine): Mascot
		High	GTLCHGCGQPITGR	2xCarbamidomethyl [C4; C7]	0.000524818	0.0012651	1	2	2	B7Z5P7	0	1513.7							*				*	0.002031	0.0007849	46
		High	TSAAAQLDELMAHLTEMQAK	1xDeamidated [Q18]	0.00705092	0.00132294	1	4	1	B7Z5P7	0	2160.03								*			*	0.0007728	0.009726	29
		High	TSAAAQLDELMAHLTEMQAK	2xDeamidated [Q6; Q18]	0.00917302	0.00143901	1	4	1	B7Z5P7	0	2161.02					*						*	0.001114	0.00713	44
		High	CAYCAAPILDK	2xCarbamidomethyl [C1; C4]	0.0237638	0.00237446	1	2	1	B7Z5P7	0	1281.6					*						*	0.001114	0.01726	33
		High	RGTLCHGCGQPITGR	2xCarbamidomethyl [C5; C8]	0.064765	0.00361037	1	2	1	B7Z5P7	1	1669.8						*					*	0.003477	0.05625	25
B4DHC4	cDNA FLJ51843, highly similar to 14-3-3 protein gamma	0	76.433	56	9	38	6	225	25.6	4.92	677					*		*				7532	YWHAG
	Checked	Confidence	Sequence	Modifications	Qvality PEP	Qvality q-value	# Protein Groups	# Proteins	# PSMs	Master Protein Accessions	# Missed Cleavages	Theo. MH+ [Da]	Found in Sample: [S1] F1: Sample, 1	Found in Sample: [S2] F2: Sample, 2	Found in Sample: [S3] F3: Sample, 3	Found in Sample: [S4] F4: Sample, 4	Found in Sample: [S5] F5: Sample, 5	Found in Sample: [S6] F6: Sample, 6	Found in Sample: [S7] F7: Sample, 7	Found in Sample: [S8] F8: Sample, 8	Found in Sample: [S9] F9: Sample, 9	Found in Sample: [S10] F10: Sample, 10	Confidence (by Search Engine): Mascot	Percolator q-Value (by Search Engine): Mascot	Percolator PEP (by Search Engine): Mascot	Ions Score (by Search Engine): Mascot
		High	LGLALNYSVFYYEIQNAPEQACHLAK	1xCarbamidomethyl [C22]; 1xDeamidated [Q15]	8.5624e-08	0.0012651	1	4	1	B4DHC4	0	3013.48					*						*	0.0007752	1.452e-07	85
		High	LGLALNYSVFYYEIQNAPEQACHLAK	1xCarbamidomethyl [C22]; 2xDeamidated [Q15; N16]	1.56457e-06	0.0012651	1	4	1	B4DHC4	0	3014.46							*				*	0.002031	3.458e-06	87
		High	NVTELNEPLSNEER		8.66394e-06	0.0012651	1	4	2	B4DHC4	0	1643.79					*		*				*	0.0007752	1.588e-05	68
		High	NVTELNEPLSNEER	1xDeamidated [N1]	0.000773364	0.0012651	1	4	1	B4DHC4	0	1644.77					*						*	0.0007752	0.0007126	78
		High	TAFDDAIAELDTLNEDSYK	1xDeamidated [N14]	4.09491e-05	0.0012651	1	4	2	B4DHC4	0	2131.96					*		*				*	0.0007752	4.613e-05	87
		High	TAFDDAIAELDTLNEDSYK		3.98027e-08	0.0012651	1	4	5	B4DHC4	0	2130.97					*		*				*	0.002031	1.12e-07	112
		High	AYSEAHEISK		0.000768028	0.0012651	1	4	2	B4DHC4	0	1134.54					*						*	0.0007752	0.0007103	47
		High	DSTLIMQLLR	1xDeamidated [Q7]	0.000834576	0.0012651	6	25	2	D0PNI1; G9K389; V9HWD6; A0A024R1K7; B4DHC4; P27348	0	1190.64					*		*				*	0.0007752	0.001058	33
		High	DSTLIMQLLR	1xOxidation [M6]	0.000999239	0.0012651	6	25	3	D0PNI1; G9K389; V9HWD6; A0A024R1K7; B4DHC4; P27348	0	1205.66					*		*				*	0.0007752	0.001156	38
		High	ELEAVCQDVLSLLDNYLIK	1xCarbamidomethyl [C6]; 1xDeamidated [N/Q]	3.18498e-06	0.0012651	1	3	3	B4DHC4	0	2236.14							*				*	0.002031	6.728e-06	65
		High	ELEAVCQDVLSLLDNYLIK	1xCarbamidomethyl [C6]	2.21923e-07	0.0012651	1	3	1	B4DHC4	0	2235.16							*				*	0.002031	5.576e-07	99
		High	DSTLIMQLLR		0.00388569	0.00132294	6	25	4	D0PNI1; G9K389; V9HWD6; A0A024R1K7; B4DHC4; P27348	0	1189.66					*		*				*	0.0007752	0.003196	45
		High	VISSIEQK		0.00804247	0.00132294	4	18	3	V9HWD6; A0A024R1K7; B4DHC4; P27348	0	903.515					*		*				*	0.002031	0.009993	34
		High	YLAEVATGEKR		0.00481682	0.00132294	1	3	1	B4DHC4	1	1236.66					*						*	0.0007752	0.003911	30
		High	NLLSVAYK		0.012873	0.00143901	6	33	7	D0PNI1; G9K389; V9HWD6; A0A024R1K7; B4DHC4; P27348	0	907.525					*		*				*	0.002031	0.01549	27
B7Z322	cDNA FLJ52146, highly similar to Grancalcin	0	5.166	15	2	5	2	198	22.1	5.21	38					*		*				25801	GCA
	Checked	Confidence	Sequence	Modifications	Qvality PEP	Qvality q-value	# Protein Groups	# Proteins	# PSMs	Master Protein Accessions	# Missed Cleavages	Theo. MH+ [Da]	Found in Sample: [S1] F1: Sample, 1	Found in Sample: [S2] F2: Sample, 2	Found in Sample: [S3] F3: Sample, 3	Found in Sample: [S4] F4: Sample, 4	Found in Sample: [S5] F5: Sample, 5	Found in Sample: [S6] F6: Sample, 6	Found in Sample: [S7] F7: Sample, 7	Found in Sample: [S8] F8: Sample, 8	Found in Sample: [S9] F9: Sample, 9	Found in Sample: [S10] F10: Sample, 10	Confidence (by Search Engine): Mascot	Percolator q-Value (by Search Engine): Mascot	Percolator PEP (by Search Engine): Mascot	Ions Score (by Search Engine): Mascot
		High	ENFMTVDQDGSGTVEHHELR	1xDeamidated [Q8]	0.000528464	0.0012651	1	5	2	B7Z322	0	2302					*		*				*	0.002031	0.0007901	41
		High	ELWAALNAWK		0.00690592	0.00132294	1	5	3	B7Z322	0	1201.64					*		*				*	0.002031	0.008643	38
B4DN60	cDNA FLJ52703, highly similar to Asparaginyl-tRNA synthetase, cytoplasmic (EC6.1.1.22)	0	3.42	6	2	2	2	299	34.9	5.02	43						*		*			4677	NARS
	Checked	Confidence	Sequence	Modifications	Qvality PEP	Qvality q-value	# Protein Groups	# Proteins	# PSMs	Master Protein Accessions	# Missed Cleavages	Theo. MH+ [Da]	Found in Sample: [S1] F1: Sample, 1	Found in Sample: [S2] F2: Sample, 2	Found in Sample: [S3] F3: Sample, 3	Found in Sample: [S4] F4: Sample, 4	Found in Sample: [S5] F5: Sample, 5	Found in Sample: [S6] F6: Sample, 6	Found in Sample: [S7] F7: Sample, 7	Found in Sample: [S8] F8: Sample, 8	Found in Sample: [S9] F9: Sample, 9	Found in Sample: [S10] F10: Sample, 10	Confidence (by Search Engine): Mascot	Percolator q-Value (by Search Engine): Mascot	Percolator PEP (by Search Engine): Mascot	Ions Score (by Search Engine): Mascot
		High	MNYSDAIVWLK	1xDeamidated [N2]	0.0131426	0.00161542	1	2	1	B4DN60	0	1340.66								*			*	0.0007728	0.01625	43
		High	FLTWILNR	1xDeamidated [N7]	0.0278193	0.00291372	1	2	1	B4DN60	0	1063.59						*					*	0.002419	0.02341	25
B4DHR1	cDNA FLJ53009, highly similar to Calreticulin	0	14.369	24	3	5	3	212	24.3	5.11	128						*		*			811	CALR
	Checked	Confidence	Sequence	Modifications	Qvality PEP	Qvality q-value	# Protein Groups	# Proteins	# PSMs	Master Protein Accessions	# Missed Cleavages	Theo. MH+ [Da]	Found in Sample: [S1] F1: Sample, 1	Found in Sample: [S2] F2: Sample, 2	Found in Sample: [S3] F3: Sample, 3	Found in Sample: [S4] F4: Sample, 4	Found in Sample: [S5] F5: Sample, 5	Found in Sample: [S6] F6: Sample, 6	Found in Sample: [S7] F7: Sample, 7	Found in Sample: [S8] F8: Sample, 8	Found in Sample: [S9] F9: Sample, 9	Found in Sample: [S10] F10: Sample, 10	Confidence (by Search Engine): Mascot	Percolator q-Value (by Search Engine): Mascot	Percolator PEP (by Search Engine): Mascot	Ions Score (by Search Engine): Mascot
		High	CKDDEFTHLYTLIVRPDNTYEVK	1xCarbamidomethyl [C1]; 1xDeamidated [N18]	0.000817417	0.0012651	1	5	1	B4DHR1	1	2857.37						*					*	0.0006365	0.0005926	40
		High	FYALSASFEPFSNK		6.66524e-06	0.0012651	1	3	2	B4DHR1	0	1607.77						*					*	0.0006365	3.897e-06	67
		High	HEQNIDCGGGYVK	1xCarbamidomethyl [C7]	0.000121128	0.0012651	1	3	1	B4DHR1	0	1476.65								*			*	0.0007728	0.0003423	46
		High	HEQNIDCGGGYVK	1xCarbamidomethyl [C7]; 1xDeamidated [N4]	0.00681091	0.00132294	1	3	1	B4DHR1	0	1477.64						*					*	0.000819	0.005409	33
B4DR16	cDNA FLJ53084, highly similar to ADP-ribosylation factor-like protein 1	0	6.079	18	2	2	2	149	16.8	8.78	69					*		*				400	ARL1
	Checked	Confidence	Sequence	Modifications	Qvality PEP	Qvality q-value	# Protein Groups	# Proteins	# PSMs	Master Protein Accessions	# Missed Cleavages	Theo. MH+ [Da]	Found in Sample: [S1] F1: Sample, 1	Found in Sample: [S2] F2: Sample, 2	Found in Sample: [S3] F3: Sample, 3	Found in Sample: [S4] F4: Sample, 4	Found in Sample: [S5] F5: Sample, 5	Found in Sample: [S6] F6: Sample, 6	Found in Sample: [S7] F7: Sample, 7	Found in Sample: [S8] F8: Sample, 8	Found in Sample: [S9] F9: Sample, 9	Found in Sample: [S10] F10: Sample, 10	Confidence (by Search Engine): Mascot	Percolator q-Value (by Search Engine): Mascot	Percolator PEP (by Search Engine): Mascot	Ions Score (by Search Engine): Mascot
		High	GTGLDEAMEWLVETLK		6.28346e-05	0.0012651	1	4	1	B4DR16	0	1791.88							*				*	0.002031	0.0001084	59
		High	ILILGLDGAGK		0.00996727	0.00143901	1	5	1	B4DR16	0	1069.66					*						*	0.001114	0.007685	48
B4DDF7	cDNA FLJ53296, highly similar to Serine/threonine-protein phosphatase 2A 65 kDa regulatory subunit A alpha isoform	0	44.987	23	9	25	9	579	64.1	5.14	238					*	*	*	*			5518	PPP2R1A
	Checked	Confidence	Sequence	Modifications	Qvality PEP	Qvality q-value	# Protein Groups	# Proteins	# PSMs	Master Protein Accessions	# Missed Cleavages	Theo. MH+ [Da]	Found in Sample: [S1] F1: Sample, 1	Found in Sample: [S2] F2: Sample, 2	Found in Sample: [S3] F3: Sample, 3	Found in Sample: [S4] F4: Sample, 4	Found in Sample: [S5] F5: Sample, 5	Found in Sample: [S6] F6: Sample, 6	Found in Sample: [S7] F7: Sample, 7	Found in Sample: [S8] F8: Sample, 8	Found in Sample: [S9] F9: Sample, 9	Found in Sample: [S10] F10: Sample, 10	Confidence (by Search Engine): Mascot	Percolator q-Value (by Search Engine): Mascot	Percolator PEP (by Search Engine): Mascot	Ions Score (by Search Engine): Mascot
		High	LNIISNLDCVNEVIGIR	1xCarbamidomethyl [C9]	0.000339371	0.0012651	1	11	1	B4DDF7	0	1942.04							*				*	0.002031	0.0005261	37
		High	LNIISNLDCVNEVIGIR	1xCarbamidomethyl [C9]; 1xDeamidated [N]	1.59036e-05	0.0012651	1	11	2	B4DDF7	0	1943.03						*		*			*	0.0006365	9.677e-06	60
		High	TSACGLFSVCYPR	2xCarbamidomethyl [C4; C10]	0.000971935	0.0012651	1	8	2	B4DDF7	0	1517.69						*		*			*	0.0006365	0.0007098	44
		High	QLSQSLLPAIVELAEDAK	2xDeamidated [Q1; Q4]	0.00117182	0.0012651	1	11	1	B4DDF7	0	1927.03						*					*	0.0006365	0.0008641	26
		High	DNTIEHLLPLFLAQLK	1xDeamidated [N/Q]	0.000447586	0.0012651	1	6	4	B4DDF7	0	1866.04						*	*				*	0.002031	0.0006785	47
		High	DNTIEHLLPLFLAQLK		0.000550874	0.0012651	1	6	2	B4DDF7	0	1865.05						*					*	0.0006365	0.0003922	45
		High	QLSQSLLPAIVELAEDAK		0.005649	0.00132294	1	11	2	B4DDF7	0	1925.06							*				*	0.002031	0.007175	45
		High	SALASVIMGLSPILGK		0.00307003	0.00132294	1	7	4	B4DDF7	0	1556.91					*	*	*				*	0.000819	0.002354	33
		High	EFCENLSADCR	2xCarbamidomethyl [C3; C10]	0.00173927	0.00132294	1	8	2	B4DDF7	0	1400.56						*					*	0.000819	0.001308	47
		High	YFAQEALTVLSLA		0.00419346	0.00132294	1	8	1	B4DDF7	0	1425.76						*					*	0.000819	0.00325	35
		High	TDLVPAFQNLMK		0.00367614	0.00132294	1	8	1	B4DDF7	0	1376.72						*					*	0.000819	0.002844	33
		High	IGPILDNSTLQSEVKPILEK		0.00724899	0.00132294	1	9	2	B4DDF7	0	2194.23					*		*				*	0.002031	0.009073	30
		High	IGPILDNSTLQSEVKPILEK	1xDeamidated [Q11]	0.0137936	0.00161542	1	9	1	B4DDF7	0	2195.22						*					*	0.001165	0.01126	46
B4DP93	cDNA FLJ53437, highly similar to Major vault protein	0	4.378	5	2	2	2	789	87.5	5.66	55						*		*			9961	MVP
	Checked	Confidence	Sequence	Modifications	Qvality PEP	Qvality q-value	# Protein Groups	# Proteins	# PSMs	Master Protein Accessions	# Missed Cleavages	Theo. MH+ [Da]	Found in Sample: [S1] F1: Sample, 1	Found in Sample: [S2] F2: Sample, 2	Found in Sample: [S3] F3: Sample, 3	Found in Sample: [S4] F4: Sample, 4	Found in Sample: [S5] F5: Sample, 5	Found in Sample: [S6] F6: Sample, 6	Found in Sample: [S7] F7: Sample, 7	Found in Sample: [S8] F8: Sample, 8	Found in Sample: [S9] F9: Sample, 9	Found in Sample: [S10] F10: Sample, 10	Confidence (by Search Engine): Mascot	Percolator q-Value (by Search Engine): Mascot	Percolator PEP (by Search Engine): Mascot	Ions Score (by Search Engine): Mascot
		High	SFFLQPGEQLEQGIQDVYVLSEQQGLLLR	2xDeamidated [Q15; Q24]	0.00208262	0.00132294	1	8	1	B4DP93	0	3336.7								*			*	0.0007728	0.003584	39
		High	VPHNAAVQVYDYR	1xDeamidated [N4]	0.0142781	0.001742	1	7	1	B4DP93	0	1532.75						*					*	0.001165	0.01169	43
B4DNN3	cDNA FLJ54453, highly similar to Glutaminyl-tRNA synthetase	0	20.475	15	9	11	9	725	82.2	7.78	177						*	*	*			5859	QARS
	Checked	Confidence	Sequence	Modifications	Qvality PEP	Qvality q-value	# Protein Groups	# Proteins	# PSMs	Master Protein Accessions	# Missed Cleavages	Theo. MH+ [Da]	Found in Sample: [S1] F1: Sample, 1	Found in Sample: [S2] F2: Sample, 2	Found in Sample: [S3] F3: Sample, 3	Found in Sample: [S4] F4: Sample, 4	Found in Sample: [S5] F5: Sample, 5	Found in Sample: [S6] F6: Sample, 6	Found in Sample: [S7] F7: Sample, 7	Found in Sample: [S8] F8: Sample, 8	Found in Sample: [S9] F9: Sample, 9	Found in Sample: [S10] F10: Sample, 10	Confidence (by Search Engine): Mascot	Percolator q-Value (by Search Engine): Mascot	Percolator PEP (by Search Engine): Mascot	Ions Score (by Search Engine): Mascot
		High	EAATQAQQTLGSTIDK		6.11224e-05	0.0012651	1	12	3	B4DNN3	0	1661.83						*		*			*	0.0006365	3.951e-05	58
		High	ATGILLYGLASR		0.000811776	0.0012651	1	15	1	B4DNN3	0	1234.72						*					*	0.0006365	0.0005892	56
		High	GPSGCVESLEVTCR	2xCarbamidomethyl [C5; C13]	0.00135532	0.0012651	1	12	1	B4DNN3	0	1550.69								*			*	0.0007728	0.002505	75
		High	DRPMEESLLLFEAMR		0.0043413	0.00132294	1	11	1	B4DNN3	0	1836.9								*			*	0.0007728	0.006552	26
		High	AFIHWVSQPLMCEVR	1xCarbamidomethyl [C12]; 1xDeamidated [Q8]	0.00234299	0.00132294	1	12	1	B4DNN3	0	1873.91						*					*	0.000819	0.001781	32
		High	LAWGQPVGLR		0.0217348	0.00186128	1	13	1	B4DNN3	0	1096.63							*				*	0.002031	0.02513	50
		High	NSALSAQLR		0.0453951	0.00327695	1	14	1	B4DNN3	0	959.527						*					*	0.002653	0.03899	42
		High	LFTLTALR		0.0634851	0.00349121	1	12	1	B4DNN3	0	934.572						*					*	0.003218	0.05533	30
		High	VIITNFPAAK		0.102436	0.00562918	1	10	1	B4DNN3	0	1073.64						*					*	0.004259	0.09081	28
B4DM97	cDNA FLJ55002, highly similar to Alpha-centractin	0	10.131	19	4	5	4	334	38.3	6.96	74					*		*	*			10121	ACTR1A
	Checked	Confidence	Sequence	Modifications	Qvality PEP	Qvality q-value	# Protein Groups	# Proteins	# PSMs	Master Protein Accessions	# Missed Cleavages	Theo. MH+ [Da]	Found in Sample: [S1] F1: Sample, 1	Found in Sample: [S2] F2: Sample, 2	Found in Sample: [S3] F3: Sample, 3	Found in Sample: [S4] F4: Sample, 4	Found in Sample: [S5] F5: Sample, 5	Found in Sample: [S6] F6: Sample, 6	Found in Sample: [S7] F7: Sample, 7	Found in Sample: [S8] F8: Sample, 8	Found in Sample: [S9] F9: Sample, 9	Found in Sample: [S10] F10: Sample, 10	Confidence (by Search Engine): Mascot	Percolator q-Value (by Search Engine): Mascot	Percolator PEP (by Search Engine): Mascot	Ions Score (by Search Engine): Mascot
		High	TLFSNIVLSGGSTLFK		9.28303e-06	0.0012651	1	5	2	B4DM97	0	1683.93					*			*			*	0.0007728	4.075e-05	59
		High	DQLQTFSEEHPVLLTEAPLNPR		0.00197031	0.00132294	1	6	1	B4DM97	0	2534.29							*				*	0.002031	0.002695	29
		High	AQYYLPDGSTIEIGPSR		0.0146778	0.001742	1	5	1	B4DM97	0	1866.92							*				*	0.002031	0.01744	31
		High	AGFAGDQIPK	1xDeamidated [Q7]	0.034609	0.00291372	1	5	1	B4DM97	0	1004.5							*				*	0.002336	0.03866	26
B4DTR4	cDNA FLJ55347, highly similar to EH-domain-containing protein 1	0	9.919	13	4	4	4	510	57.8	7.09	45						*		*			10938	EHD1
	Checked	Confidence	Sequence	Modifications	Qvality PEP	Qvality q-value	# Protein Groups	# Proteins	# PSMs	Master Protein Accessions	# Missed Cleavages	Theo. MH+ [Da]	Found in Sample: [S1] F1: Sample, 1	Found in Sample: [S2] F2: Sample, 2	Found in Sample: [S3] F3: Sample, 3	Found in Sample: [S4] F4: Sample, 4	Found in Sample: [S5] F5: Sample, 5	Found in Sample: [S6] F6: Sample, 6	Found in Sample: [S7] F7: Sample, 7	Found in Sample: [S8] F8: Sample, 8	Found in Sample: [S9] F9: Sample, 9	Found in Sample: [S10] F10: Sample, 10	Confidence (by Search Engine): Mascot	Percolator q-Value (by Search Engine): Mascot	Percolator PEP (by Search Engine): Mascot	Ions Score (by Search Engine): Mascot
		High	MQELLQTQDFSK		0.000628311	0.0012651	1	7	1	B4DTR4	0	1467.71						*					*	0.0006365	0.0004511	47
		High	LFEAEEQDLFK		0.00231074	0.00132294	1	9	1	B4DTR4	0	1368.67						*					*	0.000819	0.001756	31
		High	HLIEQDFPGMR	1xDeamidated [Q5]	0.0127844	0.00143901	1	9	1	B4DTR4	0	1343.64								*			*	0.0007728	0.01591	28
		High	IGPEPTTDSFIAVMHGPTEGVVPGNALVVDPR	1xDeamidated [N25]	0.0117669	0.00143901	1	9	1	B4DTR4	0	3273.65						*					*	0.000819	0.009559	26
B4DX78	cDNA FLJ55484, highly similar to ATP-dependent RNA helicase DDX39	0	19.804	18	7	8	3	470	53.7	5.9	152						*		*			10212	DDX39A
	Checked	Confidence	Sequence	Modifications	Qvality PEP	Qvality q-value	# Protein Groups	# Proteins	# PSMs	Master Protein Accessions	# Missed Cleavages	Theo. MH+ [Da]	Found in Sample: [S1] F1: Sample, 1	Found in Sample: [S2] F2: Sample, 2	Found in Sample: [S3] F3: Sample, 3	Found in Sample: [S4] F4: Sample, 4	Found in Sample: [S5] F5: Sample, 5	Found in Sample: [S6] F6: Sample, 6	Found in Sample: [S7] F7: Sample, 7	Found in Sample: [S8] F8: Sample, 8	Found in Sample: [S9] F9: Sample, 9	Found in Sample: [S10] F10: Sample, 10	Confidence (by Search Engine): Mascot	Percolator q-Value (by Search Engine): Mascot	Percolator PEP (by Search Engine): Mascot	Ions Score (by Search Engine): Mascot
		High	ILVATNLFGR		0.00142267	0.0012651	2	9	2	B4DX78; Q13838	0	1103.66					*			*			*	0.0007728	0.002614	51
		High	GLAITFVSDENDAK		2.03899e-05	0.0012651	2	7	1	B4DX78; Q13838	0	1479.73								*			*	0.0007728	7.831e-05	63
		High	FMQDPMEVFVDDETK		5.25063e-05	0.0012651	1	2	1	B4DX78	0	1830.79						*					*	0.0006365	3.378e-05	69
		High	GSYVSIHSSGFR		0.000858018	0.0012651	2	33	1	B4DX78; Q13838	0	1296.63					*						*	0.0007752	0.000789	57
		High	LTLHGLQQYYVK	1xDeamidated [Q7]	0.0032676	0.00132294	2	15	1	B4DX78; Q13838	0	1463.79						*					*	0.000819	0.006981	28
		High	NCPHVVVGTPGR	1xCarbamidomethyl [C2]	0.00377946	0.00132294	1	6	1	B4DX78	0	1292.65								*			*	0.0007728	0.005836	37
		High	VSVFFGGLSIK		0.0789729	0.00446454	1	5	1	B4DX78	0	1153.66								*			*	0.004147	0.07063	48
B4DE91	cDNA FLJ55534, highly similar to 4-trimethylaminobutyraldehyde dehydrogenase	0	8.79	8	3	4	3	484	52.7	6.06	63						*	*				223	ALDH9A1
	Checked	Confidence	Sequence	Modifications	Qvality PEP	Qvality q-value	# Protein Groups	# Proteins	# PSMs	Master Protein Accessions	# Missed Cleavages	Theo. MH+ [Da]	Found in Sample: [S1] F1: Sample, 1	Found in Sample: [S2] F2: Sample, 2	Found in Sample: [S3] F3: Sample, 3	Found in Sample: [S4] F4: Sample, 4	Found in Sample: [S5] F5: Sample, 5	Found in Sample: [S6] F6: Sample, 6	Found in Sample: [S7] F7: Sample, 7	Found in Sample: [S8] F8: Sample, 8	Found in Sample: [S9] F9: Sample, 9	Found in Sample: [S10] F10: Sample, 10	Confidence (by Search Engine): Mascot	Percolator q-Value (by Search Engine): Mascot	Percolator PEP (by Search Engine): Mascot	Ions Score (by Search Engine): Mascot
		High	VIATFTCSGEK	1xCarbamidomethyl [C7]	0.00110865	0.0012651	1	4	2	B4DE91	0	1212.59						*					*	0.0006365	0.0008174	51
		High	VLCGGDIYVPEDPK	1xCarbamidomethyl [C3]	0.000784149	0.0012651	1	5	1	B4DE91	0	1561.76						*					*	0.0006365	0.0005683	46
		High	SPLIIFSDCDMNNAVK	1xCarbamidomethyl [C9]	0.00259964	0.00132294	1	5	1	B4DE91	0	1823.87							*				*	0.002031	0.003492	26
B4E0S6	cDNA FLJ55635, highly similar to pre-mRNA-splicing factorATP-dependent RNA helicase DHX15	0	32.792	15	9	14	9	784	89.5	7.46	242						*		*			1665	DHX15
	Checked	Confidence	Sequence	Modifications	Qvality PEP	Qvality q-value	# Protein Groups	# Proteins	# PSMs	Master Protein Accessions	# Missed Cleavages	Theo. MH+ [Da]	Found in Sample: [S1] F1: Sample, 1	Found in Sample: [S2] F2: Sample, 2	Found in Sample: [S3] F3: Sample, 3	Found in Sample: [S4] F4: Sample, 4	Found in Sample: [S5] F5: Sample, 5	Found in Sample: [S6] F6: Sample, 6	Found in Sample: [S7] F7: Sample, 7	Found in Sample: [S8] F8: Sample, 8	Found in Sample: [S9] F9: Sample, 9	Found in Sample: [S10] F10: Sample, 10	Confidence (by Search Engine): Mascot	Percolator q-Value (by Search Engine): Mascot	Percolator PEP (by Search Engine): Mascot	Ions Score (by Search Engine): Mascot
		High	HQSFVLVGETGSGK		0.000207687	0.0012651	1	2	3	B4E0S6	0	1445.74						*		*			*	0.0006365	0.0001417	42
		High	VESLLVTAISK		0.0005547	0.0012651	1	2	1	B4E0S6	0	1159.69						*					*	0.0006365	0.0003969	53
		High	TLATDILMGVLK		0.000123665	0.0012651	1	2	2	B4E0S6	0	1274.74						*		*			*	0.0006365	0.0001196	58
		High	TLATDILMGVLK	1xOxidation [M8]	0.00161164	0.0012651	1	2	1	B4E0S6	0	1290.73								*			*	0.0007728	0.002898	36
		High	FAHIDGDHLTLLNVYHAFK		2.8597e-05	0.0012651	1	2	1	B4E0S6	0	2211.13						*					*	0.0006365	1.787e-05	66
		High	ALVTGYFMQVAHLER	1xDeamidated [Q9]	0.0012734	0.0012651	1	2	2	B4E0S6	0	1735.88						*					*	0.0006365	0.0009399	40
		High	TEMQDNTYPEILR		0.00214115	0.00132294	1	2	1	B4E0S6	0	1609.75						*					*	0.000819	0.001615	31
		High	IIPLYSTLPPQQQQR	1xDeamidated [Q11]	0.0037017	0.00132294	1	2	1	B4E0S6	0	1782.97						*					*	0.000819	0.002864	34
		High	HRLDLGEDYPSGK		0.00211168	0.00132294	1	2	1	B4E0S6	1	1486.73						*					*	0.000819	0.001594	47
		High	IRVESLLVTAISK		0.0212914	0.00186128	1	2	1	B4E0S6	1	1428.88						*					*	0.0015	0.01767	43
B4DPM7	cDNA FLJ55739, highly similar to 26S proteasome non-ATPase regulatory subunit 3	0	31.328	20	7	14	7	511	58.3	7.97	211						*		*			5709	PSMD3
	Checked	Confidence	Sequence	Modifications	Qvality PEP	Qvality q-value	# Protein Groups	# Proteins	# PSMs	Master Protein Accessions	# Missed Cleavages	Theo. MH+ [Da]	Found in Sample: [S1] F1: Sample, 1	Found in Sample: [S2] F2: Sample, 2	Found in Sample: [S3] F3: Sample, 3	Found in Sample: [S4] F4: Sample, 4	Found in Sample: [S5] F5: Sample, 5	Found in Sample: [S6] F6: Sample, 6	Found in Sample: [S7] F7: Sample, 7	Found in Sample: [S8] F8: Sample, 8	Found in Sample: [S9] F9: Sample, 9	Found in Sample: [S10] F10: Sample, 10	Confidence (by Search Engine): Mascot	Percolator q-Value (by Search Engine): Mascot	Percolator PEP (by Search Engine): Mascot	Ions Score (by Search Engine): Mascot
		High	NYLHYSLYDQAEK	1xDeamidated [Q10]	0.000172321	0.0012651	1	8	1	B4DPM7	0	1644.75						*					*	0.0006365	0.0001165	44
		High	SLMPYFLLTQAVR		0.000387049	0.0012651	1	8	2	B4DPM7	0	1538.84						*					*	0.0006365	0.0002723	50
		High	SVFPEQANNNEWAR		8.45668e-05	0.0012651	1	8	2	B4DPM7	0	1661.77						*		*			*	0.0006365	5.54e-05	56
		High	AVQGFFTSNNATR		0.00135532	0.0012651	1	8	1	B4DPM7	0	1412.69								*			*	0.0007728	0.002504	53
		High	FNQVLDQFGEK		0.000155348	0.0012651	1	8	2	B4DPM7	0	1324.65						*					*	0.0006365	0.0001048	61
		High	AKPPPGGGEQEPPPPPAPQDVEMK		0.00123859	0.0012651	1	5	1	B4DPM7	0	2450.2						*					*	0.0006365	0.0009153	47
		High	HDADGQATLLNLLLR		0.000811776	0.0012651	1	8	1	B4DPM7	0	1649.9								*			*	0.0007728	0.001644	32
		High	SVFPEQANNNEWAR	1xDeamidated [N8]	0.00271001	0.00132294	1	8	1	B4DPM7	0	1662.75						*					*	0.000819	0.002069	45
		High	HDADGQATLLNLLLR	1xDeamidated [N11]	0.0050213	0.00132294	1	8	1	B4DPM7	0	1650.88						*					*	0.000819	0.003939	32
		High	AKPPPGGGEQEPPPPPAPQDVEMK	2xDeamidated [Q10; Q19]	0.0101061	0.00143901	1	5	2	B4DPM7	0	2452.17						*		*			*	0.000819	0.008315	47
B7Z4M5	cDNA FLJ56114, highly similar to Rap1 GTPase-GDP dissociation stimulator 1	0	5.207	6	2	2	2	478	52.4	5.62	43						*					5910	RAP1GDS1
	Checked	Confidence	Sequence	Modifications	Qvality PEP	Qvality q-value	# Protein Groups	# Proteins	# PSMs	Master Protein Accessions	# Missed Cleavages	Theo. MH+ [Da]	Found in Sample: [S1] F1: Sample, 1	Found in Sample: [S2] F2: Sample, 2	Found in Sample: [S3] F3: Sample, 3	Found in Sample: [S4] F4: Sample, 4	Found in Sample: [S5] F5: Sample, 5	Found in Sample: [S6] F6: Sample, 6	Found in Sample: [S7] F7: Sample, 7	Found in Sample: [S8] F8: Sample, 8	Found in Sample: [S9] F9: Sample, 9	Found in Sample: [S10] F10: Sample, 10	Confidence (by Search Engine): Mascot	Percolator q-Value (by Search Engine): Mascot	Percolator PEP (by Search Engine): Mascot	Ions Score (by Search Engine): Mascot
		High	SVAQQASLTEQR		0.00568828	0.00132294	1	5	1	B7Z4M5	0	1317.68						*					*	0.000819	0.004493	37
		High	HVEDGNVTVQHAALSALR		0.00183841	0.00132294	1	5	1	B7Z4M5	0	1916.99						*					*	0.000819	0.001381	34
B7Z6Z4	cDNA FLJ56329, highly similar to Myosin light polypeptide 6	0	26.617	27	6	13	6	238	26.7	5.08	162					*		*				4637	MYL6
	Checked	Confidence	Sequence	Modifications	Qvality PEP	Qvality q-value	# Protein Groups	# Proteins	# PSMs	Master Protein Accessions	# Missed Cleavages	Theo. MH+ [Da]	Found in Sample: [S1] F1: Sample, 1	Found in Sample: [S2] F2: Sample, 2	Found in Sample: [S3] F3: Sample, 3	Found in Sample: [S4] F4: Sample, 4	Found in Sample: [S5] F5: Sample, 5	Found in Sample: [S6] F6: Sample, 6	Found in Sample: [S7] F7: Sample, 7	Found in Sample: [S8] F8: Sample, 8	Found in Sample: [S9] F9: Sample, 9	Found in Sample: [S10] F10: Sample, 10	Confidence (by Search Engine): Mascot	Percolator q-Value (by Search Engine): Mascot	Percolator PEP (by Search Engine): Mascot	Ions Score (by Search Engine): Mascot
		High	ILYSQCGDVMR	1xCarbamidomethyl [C6]; 1xDeamidated [Q5]; 1xOxidation [M10]	0.000414779	0.0012651	1	10	1	B7Z6Z4	0	1358.61					*						*	0.0007752	0.0004001	45
		High	VLDFEHFLPMLQTVAK	1xDeamidated [Q12]	0.000172321	0.0012651	1	11	2	B7Z6Z4	0	1888.99					*						*	0.0007752	0.0001766	48
		High	DQGTYEDYVEGLR		0.000590358	0.0012651	1	12	1	B7Z6Z4	0	1544.69					*						*	0.0007752	0.0005574	58
		High	VLDFEHFLPMLQTVAK		0.00437149	0.00132294	1	11	2	B7Z6Z4	0	1888					*		*				*	0.002031	0.005681	38
		High	ILYSQCGDVMR	1xCarbamidomethyl [C6]; 1xOxidation [M10]	0.00280555	0.00132294	1	10	1	B7Z6Z4	0	1357.62					*						*	0.0007752	0.002367	47
		High	ILYSQCGDVMR	1xCarbamidomethyl [C6]	0.00357564	0.00132294	1	10	1	B7Z6Z4	0	1341.63					*						*	0.0007752	0.002964	40
		High	HVLVTLGEK		0.0136044	0.00161542	1	13	1	B7Z6Z4	0	995.588					*						*	0.001114	0.01026	25
		High	ALGQNPTNAEVLK		0.0170827	0.001742	1	11	3	B7Z6Z4	0	1354.73					*		*				*	0.001114	0.01266	45
		High	NKDQGTYEDYVEGLR		0.0529996	0.00334777	1	11	1	B7Z6Z4	1	1786.82							*				*	0.002526	0.05744	28
B4DXF3	cDNA FLJ57650, highly similar to Bleomycin hydrolase	0	3.355	6	2	2	2	368	42.4	6.25	42						*					642	BLMH
	Checked	Confidence	Sequence	Modifications	Qvality PEP	Qvality q-value	# Protein Groups	# Proteins	# PSMs	Master Protein Accessions	# Missed Cleavages	Theo. MH+ [Da]	Found in Sample: [S1] F1: Sample, 1	Found in Sample: [S2] F2: Sample, 2	Found in Sample: [S3] F3: Sample, 3	Found in Sample: [S4] F4: Sample, 4	Found in Sample: [S5] F5: Sample, 5	Found in Sample: [S6] F6: Sample, 6	Found in Sample: [S7] F7: Sample, 7	Found in Sample: [S8] F8: Sample, 8	Found in Sample: [S9] F9: Sample, 9	Found in Sample: [S10] F10: Sample, 10	Confidence (by Search Engine): Mascot	Percolator q-Value (by Search Engine): Mascot	Percolator PEP (by Search Engine): Mascot	Ions Score (by Search Engine): Mascot
		High	TLYNNQPIDFLK		0.018812	0.00186128	1	5	1	B4DXF3	0	1465.77						*					*	0.0015	0.01551	42
		High	IGPITPLEFYR		0.033679	0.00291372	1	5	1	B4DXF3	0	1305.72						*					*	0.002419	0.02846	28
B4DWI8	cDNA FLJ57805, highly similar to Homo sapiens paraspeckle component 1 (PSPC1), transcript variant alpha, mRNA	0	10.006	11	3	3	3	463	52.5	7.25	91							*				55269	PSPC1
	Checked	Confidence	Sequence	Modifications	Qvality PEP	Qvality q-value	# Protein Groups	# Proteins	# PSMs	Master Protein Accessions	# Missed Cleavages	Theo. MH+ [Da]	Found in Sample: [S1] F1: Sample, 1	Found in Sample: [S2] F2: Sample, 2	Found in Sample: [S3] F3: Sample, 3	Found in Sample: [S4] F4: Sample, 4	Found in Sample: [S5] F5: Sample, 5	Found in Sample: [S6] F6: Sample, 6	Found in Sample: [S7] F7: Sample, 7	Found in Sample: [S8] F8: Sample, 8	Found in Sample: [S9] F9: Sample, 9	Found in Sample: [S10] F10: Sample, 10	Confidence (by Search Engine): Mascot	Percolator q-Value (by Search Engine): Mascot	Percolator PEP (by Search Engine): Mascot	Ions Score (by Search Engine): Mascot
		High	NLSPVVSNELLEQAFSQFGPVEK	1xDeamidated [N8]	0.000169955	0.0012651	1	4	1	B4DWI8	0	2533.28							*				*	0.002031	0.0002753	56
		High	FAQPGTFEFEYASR		4.76675e-05	0.0012651	1	3	1	B4DWI8	0	1649.76							*				*	0.002031	8.422e-05	59
		High	LFVGNLPTDITEEDFK		0.00322262	0.00132294	1	4	1	B4DWI8	0	1837.92							*				*	0.002031	0.004255	33
B4DKX4	cDNA FLJ58014, highly similar to Homo sapiens programmed cell death 4, transcript variant 1, mRNA	0	4.697	5	2	2	2	455	50.2	5.47	38							*				27250	PDCD4
	Checked	Confidence	Sequence	Modifications	Qvality PEP	Qvality q-value	# Protein Groups	# Proteins	# PSMs	Master Protein Accessions	# Missed Cleavages	Theo. MH+ [Da]	Found in Sample: [S1] F1: Sample, 1	Found in Sample: [S2] F2: Sample, 2	Found in Sample: [S3] F3: Sample, 3	Found in Sample: [S4] F4: Sample, 4	Found in Sample: [S5] F5: Sample, 5	Found in Sample: [S6] F6: Sample, 6	Found in Sample: [S7] F7: Sample, 7	Found in Sample: [S8] F8: Sample, 8	Found in Sample: [S9] F9: Sample, 9	Found in Sample: [S10] F10: Sample, 10	Confidence (by Search Engine): Mascot	Percolator q-Value (by Search Engine): Mascot	Percolator PEP (by Search Engine): Mascot	Ions Score (by Search Engine): Mascot
		High	DLPELALDTPR		0.00151421	0.0012651	1	3	1	B4DKX4	0	1239.66							*				*	0.002031	0.002112	28
		High	APQLVGQFIAR		0.00760906	0.00132294	1	3	1	B4DKX4	0	1199.69							*				*	0.002031	0.009508	38
B4DJI4	cDNA FLJ58065, highly similar to LIM and SH3 domain protein 1	0	6.509	11	2	5	2	220	24.5	8.54	59					*		*				3927	LASP1
	Checked	Confidence	Sequence	Modifications	Qvality PEP	Qvality q-value	# Protein Groups	# Proteins	# PSMs	Master Protein Accessions	# Missed Cleavages	Theo. MH+ [Da]	Found in Sample: [S1] F1: Sample, 1	Found in Sample: [S2] F2: Sample, 2	Found in Sample: [S3] F3: Sample, 3	Found in Sample: [S4] F4: Sample, 4	Found in Sample: [S5] F5: Sample, 5	Found in Sample: [S6] F6: Sample, 6	Found in Sample: [S7] F7: Sample, 7	Found in Sample: [S8] F8: Sample, 8	Found in Sample: [S9] F9: Sample, 9	Found in Sample: [S10] F10: Sample, 10	Confidence (by Search Engine): Mascot	Percolator q-Value (by Search Engine): Mascot	Percolator PEP (by Search Engine): Mascot	Ions Score (by Search Engine): Mascot
		High	LKQQSELQSQVR		0.00118817	0.0012651	1	4	2	B4DJI4	1	1443.79					*		*				*	0.0007752	0.001063	52
		High	GFSVVADTPELQR		0.0011557	0.0012651	1	5	3	B4DJI4	0	1418.73					*		*				*	0.002031	0.001645	31
B4DIT7	cDNA FLJ58187, highly similar to Protein-glutamine gamma-glutamyltransferase 2	0	51.488	37	13	22	13	606	68.6	5.3	527						*		*			7052	TGM2
	Checked	Confidence	Sequence	Modifications	Qvality PEP	Qvality q-value	# Protein Groups	# Proteins	# PSMs	Master Protein Accessions	# Missed Cleavages	Theo. MH+ [Da]	Found in Sample: [S1] F1: Sample, 1	Found in Sample: [S2] F2: Sample, 2	Found in Sample: [S3] F3: Sample, 3	Found in Sample: [S4] F4: Sample, 4	Found in Sample: [S5] F5: Sample, 5	Found in Sample: [S6] F6: Sample, 6	Found in Sample: [S7] F7: Sample, 7	Found in Sample: [S8] F8: Sample, 8	Found in Sample: [S9] F9: Sample, 9	Found in Sample: [S10] F10: Sample, 10	Confidence (by Search Engine): Mascot	Percolator q-Value (by Search Engine): Mascot	Percolator PEP (by Search Engine): Mascot	Ions Score (by Search Engine): Mascot
		High	VGQSMNMGSDFDVFAHITNNTAEEYVCR	1xCarbamidomethyl [C27]; 1xDeamidated [N20]	2.78181e-05	0.0012651	1	3	1	B4DIT7	0	3193.37								*			*	0.0007728	0.0001014	70
		High	VGQSMNMGSDFDVFAHITNNTAEEYVCR	1xCarbamidomethyl [C27]; 2xDeamidated [N19; N20]	0.000131602	0.0012651	1	3	1	B4DIT7	0	3194.35						*					*	0.0006365	8.827e-05	69
		High	TVSYNGILGPECGTK	1xCarbamidomethyl [C12]	0.00117996	0.0012651	1	3	1	B4DIT7	0	1595.77						*					*	0.0006365	0.0008685	70
		High	YLLNLNLEPFSEK		5.70433e-05	0.0012651	1	3	1	B4DIT7	0	1579.84						*					*	0.0006365	3.682e-05	66
		High	VVSGMVNCNDDQGVLLGR	1xCarbamidomethyl [C8]	0.000213511	0.0012651	1	4	2	B4DIT7	0	1932.93						*		*			*	0.0006365	0.0003687	65
		High	VVTNYNSAHDQNSNLLIEYFR	1xDeamidated [Q11]	0.000241813	0.0012651	1	2	1	B4DIT7	0	2498.19						*					*	0.0006365	0.000166	40
		High	WDNNYGDGVSPMSWIGSVDILR		1.48429e-05	0.0012651	1	4	2	B4DIT7	0	2481.15						*		*			*	0.0006365	1.402e-05	64
		High	SEGTYCCGPVPVR	2xCarbamidomethyl [C6; C7]	0.00130918	0.0012651	1	3	2	B4DIT7	0	1481.65						*					*	0.0006365	0.0009732	42
		High	ALLVEPVINSYLLAER		6.17796e-06	0.0012651	1	3	4	B4DIT7	0	1800.03						*		*			*	0.0006365	3.598e-06	86
		High	YLLNLNLEPFSEK	2xDeamidated [N4; N6]	0.00879986	0.00132294	1	3	1	B4DIT7	0	1581.8								*			*	0.0007728	0.01168	33
		High	YGQCWVFAAVACTVLR	2xCarbamidomethyl [C4; C12]	0.0036005	0.00132294	1	3	1	B4DIT7	0	1900.92								*			*	0.0007728	0.005599	39
		High	YDAPFVFAEVNADVVDWIQQDDGSVHK	2xDeamidated [N11; Q20]	0.00471772	0.00132294	1	3	1	B4DIT7	0	3066.4								*			*	0.0007728	0.006999	64
		High	LAEKEETGMAMR		0.00343001	0.00132294	1	3	1	B4DIT7	1	1365.65						*					*	0.000819	0.002644	40
		High	TVSYNGILGPECGTK	1xCarbamidomethyl [C12]; 1xDeamidated [N5]	0.0289843	0.00291372	1	3	1	B4DIT7	0	1596.76						*					*	0.002419	0.02446	37
		High	RGQPFWLTLHFEGR	1xDeamidated [Q3]	0.0502253	0.00334777	1	4	1	B4DIT7	1	1744.89								*			*	0.003027	0.04862	28
		High	YRDCLTESNLIK	1xCarbamidomethyl [C4]	0.0979175	0.00549704	1	3	1	B4DIT7	1	1511.75								*			*	0.005137	0.08441	27
B4DRA0	cDNA FLJ58459, highly similar to RNA-binding region-containing protein 2	0	8.912	8	3	4	3	502	56.4	10.02	102					*		*				9584	RBM39
	Checked	Confidence	Sequence	Modifications	Qvality PEP	Qvality q-value	# Protein Groups	# Proteins	# PSMs	Master Protein Accessions	# Missed Cleavages	Theo. MH+ [Da]	Found in Sample: [S1] F1: Sample, 1	Found in Sample: [S2] F2: Sample, 2	Found in Sample: [S3] F3: Sample, 3	Found in Sample: [S4] F4: Sample, 4	Found in Sample: [S5] F5: Sample, 5	Found in Sample: [S6] F6: Sample, 6	Found in Sample: [S7] F7: Sample, 7	Found in Sample: [S8] F8: Sample, 8	Found in Sample: [S9] F9: Sample, 9	Found in Sample: [S10] F10: Sample, 10	Confidence (by Search Engine): Mascot	Percolator q-Value (by Search Engine): Mascot	Percolator PEP (by Search Engine): Mascot	Ions Score (by Search Engine): Mascot
		High	CPSIAAAIAAVNALHGR	1xCarbamidomethyl [C1]	6.6194e-06	0.0012651	1	11	2	B4DRA0	0	1691.9					*		*				*	0.002031	1.329e-05	66
		High	HGGVIHIYVDK		0.00150375	0.0012651	1	12	1	B4DRA0	0	1237.67							*				*	0.002031	0.002102	27
		High	TGIDLGTTGR		0.064765	0.00361037	1	16	1	B4DRA0	0	990.521					*						*	0.001508	0.04383	30
B4E0C7	cDNA FLJ58558, highly similar to Tripeptidyl-peptidase 1	0	14.564	9	3	4	3	496	53.8	6.38	130					*		*	*			1200	TPP1
	Checked	Confidence	Sequence	Modifications	Qvality PEP	Qvality q-value	# Protein Groups	# Proteins	# PSMs	Master Protein Accessions	# Missed Cleavages	Theo. MH+ [Da]	Found in Sample: [S1] F1: Sample, 1	Found in Sample: [S2] F2: Sample, 2	Found in Sample: [S3] F3: Sample, 3	Found in Sample: [S4] F4: Sample, 4	Found in Sample: [S5] F5: Sample, 5	Found in Sample: [S6] F6: Sample, 6	Found in Sample: [S7] F7: Sample, 7	Found in Sample: [S8] F8: Sample, 8	Found in Sample: [S9] F9: Sample, 9	Found in Sample: [S10] F10: Sample, 10	Confidence (by Search Engine): Mascot	Percolator q-Value (by Search Engine): Mascot	Percolator PEP (by Search Engine): Mascot	Ions Score (by Search Engine): Mascot
		High	LYQQHGAGLFDVTR		8.05745e-05	0.0012651	1	10	1	B4E0C7	0	1604.82								*			*	0.0007728	0.0002448	50
		High	LYQQHGAGLFDVTR	1xDeamidated [Q4]	0.000137174	0.0012651	1	10	1	B4E0C7	0	1605.8					*						*	0.0007752	0.000143	50
		High	AYPDVAALSDGYWVVSNR		1.76385e-05	0.0012651	1	11	1	B4E0C7	0	1982.96							*				*	0.002031	3.316e-05	72
		High	LFGGNFAHQASVAR		0.00278618	0.00132294	1	10	1	B4E0C7	0	1474.75					*						*	0.0007752	0.002353	65
B4DGT1	cDNA FLJ59116, highly similar to Spectrin alpha chain, brain	0	5.527	2	3	3	3	1312	151.5	5.22	64						*					6709	SPTAN1
	Checked	Confidence	Sequence	Modifications	Qvality PEP	Qvality q-value	# Protein Groups	# Proteins	# PSMs	Master Protein Accessions	# Missed Cleavages	Theo. MH+ [Da]	Found in Sample: [S1] F1: Sample, 1	Found in Sample: [S2] F2: Sample, 2	Found in Sample: [S3] F3: Sample, 3	Found in Sample: [S4] F4: Sample, 4	Found in Sample: [S5] F5: Sample, 5	Found in Sample: [S6] F6: Sample, 6	Found in Sample: [S7] F7: Sample, 7	Found in Sample: [S8] F8: Sample, 8	Found in Sample: [S9] F9: Sample, 9	Found in Sample: [S10] F10: Sample, 10	Confidence (by Search Engine): Mascot	Percolator q-Value (by Search Engine): Mascot	Percolator PEP (by Search Engine): Mascot	Ions Score (by Search Engine): Mascot
		High	SQLLGSAHEVQR		0.00488404	0.00132294	1	6	1	B4DGT1	0	1324.7						*					*	0.000819	0.003819	62
		High	VNEVNQFAAK		0.0202911	0.00186128	1	6	1	B4DGT1	0	1119.58						*					*	0.0015	0.01686	33
		High	DLTNVQNLQK	1xDeamidated [N7]	0.0533566	0.00334777	1	6	1	B4DGT1	0	1173.61						*					*	0.002905	0.04616	28
B4DFH3	cDNA FLJ59863, highly similar to Inorganic pyrophosphatase 2, mitochondrial	0	12.16	19	3	8	3	202	23	5.83	196					*		*				27068	PPA2
	Checked	Confidence	Sequence	Modifications	Qvality PEP	Qvality q-value	# Protein Groups	# Proteins	# PSMs	Master Protein Accessions	# Missed Cleavages	Theo. MH+ [Da]	Found in Sample: [S1] F1: Sample, 1	Found in Sample: [S2] F2: Sample, 2	Found in Sample: [S3] F3: Sample, 3	Found in Sample: [S4] F4: Sample, 4	Found in Sample: [S5] F5: Sample, 5	Found in Sample: [S6] F6: Sample, 6	Found in Sample: [S7] F7: Sample, 7	Found in Sample: [S8] F8: Sample, 8	Found in Sample: [S9] F9: Sample, 9	Found in Sample: [S10] F10: Sample, 10	Confidence (by Search Engine): Mascot	Percolator q-Value (by Search Engine): Mascot	Percolator PEP (by Search Engine): Mascot	Ions Score (by Search Engine): Mascot
		High	ILGILALIDEGETDWK		2.99317e-06	0.0012651	1	6	3	B4DFH3	0	1785.96					*		*				*	0.002031	6.323e-06	66
		High	LIAINANDPEASK		5.62608e-05	0.0012651	1	6	3	B4DFH3	0	1355.72					*		*				*	0.002031	9.79e-05	47
		High	YVANIFPYK		0.00989855	0.00143901	1	8	2	B4DFH3	0	1114.59					*		*				*	0.002031	0.0121	37
B4DSN3	cDNA FLJ60345, highly similar to Protein transport protein Sec24C	0	9.519	5	3	3	3	975	106.5	6.96	70						*					9632	SEC24C
	Checked	Confidence	Sequence	Modifications	Qvality PEP	Qvality q-value	# Protein Groups	# Proteins	# PSMs	Master Protein Accessions	# Missed Cleavages	Theo. MH+ [Da]	Found in Sample: [S1] F1: Sample, 1	Found in Sample: [S2] F2: Sample, 2	Found in Sample: [S3] F3: Sample, 3	Found in Sample: [S4] F4: Sample, 4	Found in Sample: [S5] F5: Sample, 5	Found in Sample: [S6] F6: Sample, 6	Found in Sample: [S7] F7: Sample, 7	Found in Sample: [S8] F8: Sample, 8	Found in Sample: [S9] F9: Sample, 9	Found in Sample: [S10] F10: Sample, 10	Confidence (by Search Engine): Mascot	Percolator q-Value (by Search Engine): Mascot	Percolator PEP (by Search Engine): Mascot	Ions Score (by Search Engine): Mascot
		High	AVITSLLDQIPEMFADTR		7.11534e-05	0.0012651	1	3	1	B4DSN3	0	2020.04						*					*	0.0006365	4.644e-05	64
		High	SPVESTTEPPAVR		0.00413574	0.00132294	1	4	1	B4DSN3	0	1369.7						*					*	0.000819	0.003224	30
		High	TLFQPQTGAYQTLAK		0.00265425	0.00132294	1	3	1	B4DSN3	0	1666.88						*					*	0.000819	0.002023	26
B4DPZ4	cDNA FLJ60782, highly similar to Rho-GTPase-activating protein 1	0	6.029	6	2	2	2	458	52.7	6.7	88						*					392	ARHGAP1
	Checked	Confidence	Sequence	Modifications	Qvality PEP	Qvality q-value	# Protein Groups	# Proteins	# PSMs	Master Protein Accessions	# Missed Cleavages	Theo. MH+ [Da]	Found in Sample: [S1] F1: Sample, 1	Found in Sample: [S2] F2: Sample, 2	Found in Sample: [S3] F3: Sample, 3	Found in Sample: [S4] F4: Sample, 4	Found in Sample: [S5] F5: Sample, 5	Found in Sample: [S6] F6: Sample, 6	Found in Sample: [S7] F7: Sample, 7	Found in Sample: [S8] F8: Sample, 8	Found in Sample: [S9] F9: Sample, 9	Found in Sample: [S10] F10: Sample, 10	Confidence (by Search Engine): Mascot	Percolator q-Value (by Search Engine): Mascot	Percolator PEP (by Search Engine): Mascot	Ions Score (by Search Engine): Mascot
		High	HQIVEVAGDDKYGR		0.000200629	0.0012651	1	4	1	B4DPZ4	1	1586.79						*					*	0.0006365	0.0001365	82
		High	IFYVNYLSELSEHVK	1xDeamidated [N5]	0.00855954	0.00132294	1	4	1	B4DPZ4	0	1841.93						*					*	0.000819	0.006858	34
B4DJ30	cDNA FLJ61290, highly similar to Neutral alpha-glucosidase AB	0	21.447	10	6	7	6	995	112.9	6.06	214						*		*				GANAB
	Checked	Confidence	Sequence	Modifications	Qvality PEP	Qvality q-value	# Protein Groups	# Proteins	# PSMs	Master Protein Accessions	# Missed Cleavages	Theo. MH+ [Da]	Found in Sample: [S1] F1: Sample, 1	Found in Sample: [S2] F2: Sample, 2	Found in Sample: [S3] F3: Sample, 3	Found in Sample: [S4] F4: Sample, 4	Found in Sample: [S5] F5: Sample, 5	Found in Sample: [S6] F6: Sample, 6	Found in Sample: [S7] F7: Sample, 7	Found in Sample: [S8] F8: Sample, 8	Found in Sample: [S9] F9: Sample, 9	Found in Sample: [S10] F10: Sample, 10	Confidence (by Search Engine): Mascot	Percolator q-Value (by Search Engine): Mascot	Percolator PEP (by Search Engine): Mascot	Ions Score (by Search Engine): Mascot
		High	LSFQHDPETSVLVLR		0.00101318	0.0012651	1	9	1	B4DJ30	0	1740.93						*					*	0.0006365	0.0007444	39
		High	LYNLDVFQYELYNPMALYGSVPVLLAHNPHR	2xDeamidated [N13; N28]	1.04344e-08	0.0012651	1	8	1	B4DJ30	0	3648.82								*			*	0.0007728	1.474e-07	112
		High	MMDYLQGSGETPQTDVR		1.3818e-06	0.0012651	1	8	2	B4DJ30	0	1927.85						*		*			*	0.0006365	5.703e-06	66
		High	WYQMGAYQPFFR		0.00169173	0.00132294	1	8	1	B4DJ30	0	1593.73						*					*	0.000819	0.001265	30
		High	SGGMERPFVLAR		0.018812	0.00186128	1	8	1	B4DJ30	0	1319.69								*			*	0.001442	0.02174	27
		High	YRVPDVLVADPPIAR		0.024762	0.00253597	1	5	1	B4DJ30	1	1680.94						*					*	0.002191	0.02077	29
B7Z920	cDNA FLJ61714, highly similar to Tripeptidyl-peptidase 2 (Fragment)	0	29.22	12	8	10	8	1069	117.9	6.39	153						*		*			7174	TPP2
	Checked	Confidence	Sequence	Modifications	Qvality PEP	Qvality q-value	# Protein Groups	# Proteins	# PSMs	Master Protein Accessions	# Missed Cleavages	Theo. MH+ [Da]	Found in Sample: [S1] F1: Sample, 1	Found in Sample: [S2] F2: Sample, 2	Found in Sample: [S3] F3: Sample, 3	Found in Sample: [S4] F4: Sample, 4	Found in Sample: [S5] F5: Sample, 5	Found in Sample: [S6] F6: Sample, 6	Found in Sample: [S7] F7: Sample, 7	Found in Sample: [S8] F8: Sample, 8	Found in Sample: [S9] F9: Sample, 9	Found in Sample: [S10] F10: Sample, 10	Confidence (by Search Engine): Mascot	Percolator q-Value (by Search Engine): Mascot	Percolator PEP (by Search Engine): Mascot	Ions Score (by Search Engine): Mascot
		High	QMGSGDAYPHQYSLK	1xGln->pyro-Glu [N-Term]	0.000187226	0.0012651	1	3	1	B7Z920	0	1664.74								*			*	0.0007728	0.0004917	44
		High	AYDYLVQNTSFANK	1xDeamidated [N13]	0.000106224	0.0012651	1	3	1	B7Z920	0	1634.77								*			*	0.0007728	0.0003073	54
		High	AYDYLVQNTSFANK		4.73395e-05	0.0012651	1	3	1	B7Z920	0	1633.79						*					*	0.0006365	3.036e-05	56
		High	DPVQVAAPSDHGVGIEPVFPENTENSEK	1xDeamidated [N25]	0.000701914	0.0012651	1	3	1	B7Z920	0	2963.39						*					*	0.0006365	0.000506	64
		High	EELQSQVELLNSFEK	2xDeamidated [Q6; N11]	0.000762728	0.0012651	1	3	1	B7Z920	0	1794.86						*					*	0.0006365	0.000554	32
		High	EELQSQVELLNSFEK		0.000145978	0.0012651	1	3	1	B7Z920	0	1792.9								*			*	0.0007728	0.0004001	27
		High	EGLHYTEVCGYDIASPNAGPLFR	1xCarbamidomethyl [C9]	0.00313452	0.00132294	1	3	1	B7Z920	0	2566.2						*					*	0.000819	0.002413	37
		High	YEDLAPCITLK	1xCarbamidomethyl [C7]	0.0129622	0.00143901	1	3	1	B7Z920	0	1322.67						*					*	0.000819	0.01053	30
		High	EKLPANQYTWSSR		0.0232797	0.00237446	1	3	1	B7Z920	1	1579.79						*					*	0.002191	0.01945	43
		High	DGEIVGLSGR		0.0282024	0.00291372	1	3	1	B7Z920	0	1002.52						*					*	0.002419	0.02369	32
A8K9T9	cDNA FLJ75059, highly similar to Homo sapiens phosphoribosylformylglycinamidine synthase (FGAR amidotransferase) (PFAS), mRNA	0	53.914	16	14	25	14	1338	144.6	5.8	462						*	*	*			5198	PFAS
	Checked	Confidence	Sequence	Modifications	Qvality PEP	Qvality q-value	# Protein Groups	# Proteins	# PSMs	Master Protein Accessions	# Missed Cleavages	Theo. MH+ [Da]	Found in Sample: [S1] F1: Sample, 1	Found in Sample: [S2] F2: Sample, 2	Found in Sample: [S3] F3: Sample, 3	Found in Sample: [S4] F4: Sample, 4	Found in Sample: [S5] F5: Sample, 5	Found in Sample: [S6] F6: Sample, 6	Found in Sample: [S7] F7: Sample, 7	Found in Sample: [S8] F8: Sample, 8	Found in Sample: [S9] F9: Sample, 9	Found in Sample: [S10] F10: Sample, 10	Confidence (by Search Engine): Mascot	Percolator q-Value (by Search Engine): Mascot	Percolator PEP (by Search Engine): Mascot	Ions Score (by Search Engine): Mascot
		High	LNFSTPTSTNIVSVCR	1xCarbamidomethyl [C15]; 1xDeamidated [N2]	8.11331e-05	0.0012651	1	5	2	A8K9T9	0	1796.88						*		*			*	0.0006365	5.316e-05	63
		High	LSFAHPPSAEVEAIALATLHDR		5.3977e-05	0.0012651	1	3	2	A8K9T9	0	2345.22						*					*	0.0006365	3.47e-05	43
		High	KPPMLQPLALPPGLSVHQALER	1xDeamidated [Q6]	1.22345e-05	0.0012651	1	5	1	A8K9T9	0	2393.34								*			*	0.0007728	5.13e-05	56
		High	LMWLFGCPLLLDDVAR	1xCarbamidomethyl [C7]	0.000137174	0.0012651	1	7	1	A8K9T9	0	1918.99							*				*	0.002031	0.0002252	62
		High	LMWLFGCPLLLDDVAR	1xCarbamidomethyl [C7]; 1xOxidation [M2]	2.57838e-05	0.0012651	1	7	2	A8K9T9	0	1934.99						*					*	0.0006365	1.597e-05	57
		High	FGEPVLAGFAR		8.16955e-05	0.0012651	1	3	2	A8K9T9	0	1163.62						*		*			*	0.0006365	0.0002138	53
		High	GWAAAVTFHPR		0.000479659	0.0012651	1	7	2	A8K9T9	0	1212.63						*		*			*	0.0007728	0.001068	48
		High	GVAFVGGFSYADVLGSAK		8.25532e-06	0.0012651	1	7	1	A8K9T9	0	1744.89						*					*	0.0006365	4.859e-06	80
		High	AFSITQGLLK		0.000762728	0.0012651	1	7	3	A8K9T9	0	1077.63						*		*			*	0.0006365	0.0005527	52
		High	ESWLLPGSNDLLLEVGPR		0.000225655	0.0012651	1	6	2	A8K9T9	0	1995.05						*		*			*	0.0006365	0.0001544	55
		High	CPACFVGTITGDR	2xCarbamidomethyl [C1; C4]	0.00229478	0.00132294	1	4	1	A8K9T9	0	1453.66						*					*	0.000819	0.001736	44
		High	LGGTALAQCFSQLGEHPPDLDLPENLVR	1xCarbamidomethyl [C9]; 1xDeamidated [Q12]	0.00172726	0.00132294	1	6	1	A8K9T9	0	3048.51								*			*	0.0007728	0.003064	53
		High	MGPSYCLPPTFPK	1xCarbamidomethyl [C6]	0.00203977	0.00132294	1	7	1	A8K9T9	0	1494.71								*			*	0.0007728	0.003511	27
		High	HLAVMPHPER		0.0154042	0.001742	1	6	1	A8K9T9	0	1186.61						*					*	0.001165	0.01266	36
		High	LGGTALAQCFSQLGEHPPDLDLPENLVR	1xCarbamidomethyl [C9]; 3xDeamidated [Q8; Q12; N25]	0.016504	0.001742	1	6	2	A8K9T9	0	3050.48						*					*	0.001165	0.01358	40
		High	VGPGPALMLR		0.014377	0.001742	1	7	1	A8K9T9	0	1010.58						*					*	0.001165	0.01179	28
A8K651	cDNA FLJ75700, highly similar to Homo sapiens complement component 1, q subcomponent binding protein (C1QBP), nuclear gene encoding mitochondrial protein, mRNA	0	10.35	12	3	7	3	282	31.4	4.84	141					*		*				708	C1QBP
	Checked	Confidence	Sequence	Modifications	Qvality PEP	Qvality q-value	# Protein Groups	# Proteins	# PSMs	Master Protein Accessions	# Missed Cleavages	Theo. MH+ [Da]	Found in Sample: [S1] F1: Sample, 1	Found in Sample: [S2] F2: Sample, 2	Found in Sample: [S3] F3: Sample, 3	Found in Sample: [S4] F4: Sample, 4	Found in Sample: [S5] F5: Sample, 5	Found in Sample: [S6] F6: Sample, 6	Found in Sample: [S7] F7: Sample, 7	Found in Sample: [S8] F8: Sample, 8	Found in Sample: [S9] F9: Sample, 9	Found in Sample: [S10] F10: Sample, 10	Confidence (by Search Engine): Mascot	Percolator q-Value (by Search Engine): Mascot	Percolator PEP (by Search Engine): Mascot	Ions Score (by Search Engine): Mascot
		High	VEEQEPELTSTPNFVVEVIK		0.000521198	0.0012651	1	4	1	A8K651	0	2287.17							*				*	0.002031	0.0007841	58
		High	AFVDFLSDEIK		5.28702e-05	0.0012651	1	2	3	A8K651	0	1283.65					*		*				*	0.002031	9.259e-05	63
		High	AFVDFLSDEIKEER		0.00561	0.00132294	1	2	3	A8K651	1	1697.84					*		*				*	0.002031	0.00714	29
A8KA19	cDNA FLJ75831, highly similar to Homo sapiens exportin, tRNA (nuclear export receptor for tRNAs) (XPOT), mRNA	0	18.967	8	6	8	6	962	109.8	5.39	156						*		*			11260	XPOT
	Checked	Confidence	Sequence	Modifications	Qvality PEP	Qvality q-value	# Protein Groups	# Proteins	# PSMs	Master Protein Accessions	# Missed Cleavages	Theo. MH+ [Da]	Found in Sample: [S1] F1: Sample, 1	Found in Sample: [S2] F2: Sample, 2	Found in Sample: [S3] F3: Sample, 3	Found in Sample: [S4] F4: Sample, 4	Found in Sample: [S5] F5: Sample, 5	Found in Sample: [S6] F6: Sample, 6	Found in Sample: [S7] F7: Sample, 7	Found in Sample: [S8] F8: Sample, 8	Found in Sample: [S9] F9: Sample, 9	Found in Sample: [S10] F10: Sample, 10	Confidence (by Search Engine): Mascot	Percolator q-Value (by Search Engine): Mascot	Percolator PEP (by Search Engine): Mascot	Ions Score (by Search Engine): Mascot
		High	ILMAIDSELVDR		7.67708e-05	0.0012651	1	3	2	A8KA19	0	1374.73						*		*			*	0.0006365	0.0001953	56
		High	VFSSTLQNWQTTR		0.000209128	0.0012651	1	4	1	A8KA19	0	1567.79						*					*	0.0006365	0.0001434	59
		High	DGPVGFADFVYK		0.000310183	0.0012651	1	2	2	A8KA19	0	1314.64						*		*			*	0.0006365	0.0002166	50
		High	ANVEAIMLAVMK		0.000368749	0.0012651	1	3	1	A8KA19	0	1289.7						*					*	0.0006365	0.0002585	51
		High	LAQVSPELLLASVR		0.00850049	0.00132294	1	3	1	A8KA19	0	1495.88						*					*	0.000819	0.006785	29
		High	NAQEALQAIETK	1xDeamidated [Q3]	0.0125221	0.00143901	1	3	1	A8KA19	0	1316.67						*					*	0.000819	0.01015	26
A8K6K2	cDNA FLJ75877, highly similar to Homo sapiens 5'-nucleotidase, cytosolic II (NT5C2), mRNA	0	5.153	7	2	2	2	561	64.9	6.14	61						*		*			22978	NT5C2
	Checked	Confidence	Sequence	Modifications	Qvality PEP	Qvality q-value	# Protein Groups	# Proteins	# PSMs	Master Protein Accessions	# Missed Cleavages	Theo. MH+ [Da]	Found in Sample: [S1] F1: Sample, 1	Found in Sample: [S2] F2: Sample, 2	Found in Sample: [S3] F3: Sample, 3	Found in Sample: [S4] F4: Sample, 4	Found in Sample: [S5] F5: Sample, 5	Found in Sample: [S6] F6: Sample, 6	Found in Sample: [S7] F7: Sample, 7	Found in Sample: [S8] F8: Sample, 8	Found in Sample: [S9] F9: Sample, 9	Found in Sample: [S10] F10: Sample, 10	Confidence (by Search Engine): Mascot	Percolator q-Value (by Search Engine): Mascot	Percolator PEP (by Search Engine): Mascot	Ions Score (by Search Engine): Mascot
		High	LQNAADMPANMDK		0.00145255	0.0012651	1	5	1	A8K6K2	0	1418.64								*			*	0.0007728	0.002655	54
		High	IGTYTGPLQHGIVYSGGSSDTICDLLGAK	1xCarbamidomethyl [C23]; 1xDeamidated [Q9]	0.00343001	0.00132294	1	4	1	A8K6K2	0	2981.46						*					*	0.000819	0.002646	35
A8K4T6	cDNA FLJ76282, highly similar to Homo sapiens proteasome (prosome, macropain) 26S subunit, non-ATPase, 5 (PSMD5), mRNA	0	4.61	7	3	3	3	504	56.2	5.57	28						*		*			5711	PSMD5
	Checked	Confidence	Sequence	Modifications	Qvality PEP	Qvality q-value	# Protein Groups	# Proteins	# PSMs	Master Protein Accessions	# Missed Cleavages	Theo. MH+ [Da]	Found in Sample: [S1] F1: Sample, 1	Found in Sample: [S2] F2: Sample, 2	Found in Sample: [S3] F3: Sample, 3	Found in Sample: [S4] F4: Sample, 4	Found in Sample: [S5] F5: Sample, 5	Found in Sample: [S6] F6: Sample, 6	Found in Sample: [S7] F7: Sample, 7	Found in Sample: [S8] F8: Sample, 8	Found in Sample: [S9] F9: Sample, 9	Found in Sample: [S10] F10: Sample, 10	Confidence (by Search Engine): Mascot	Percolator q-Value (by Search Engine): Mascot	Percolator PEP (by Search Engine): Mascot	Ions Score (by Search Engine): Mascot
		High	TIAEIFGNPNYLR		0.00873916	0.00132294	1	2	1	A8K4T6	0	1507.79								*			*	0.0007728	0.01163	26
		High	LLQAMEPVHVAR	1xDeamidated [Q3]	0.0378078	0.00318692	1	2	1	A8K4T6	0	1364.74						*					*	0.002653	0.03209	28
		High	ILTLSQIGR		0.0749226	0.00402974	1	2	1	A8K4T6	0	1000.61						*					*	0.003477	0.06576	33
A8K525	cDNA FLJ76817, highly similar to Homo sapiens non-POU domain containing, octamer-binding (NONO), mRNA	0	6.046	7	3	3	3	471	54.3	9.2	0					*		*	*			4841	NONO
	Checked	Confidence	Sequence	Modifications	Qvality PEP	Qvality q-value	# Protein Groups	# Proteins	# PSMs	Master Protein Accessions	# Missed Cleavages	Theo. MH+ [Da]	Found in Sample: [S1] F1: Sample, 1	Found in Sample: [S2] F2: Sample, 2	Found in Sample: [S3] F3: Sample, 3	Found in Sample: [S4] F4: Sample, 4	Found in Sample: [S5] F5: Sample, 5	Found in Sample: [S6] F6: Sample, 6	Found in Sample: [S7] F7: Sample, 7	Found in Sample: [S8] F8: Sample, 8	Found in Sample: [S9] F9: Sample, 9	Found in Sample: [S10] F10: Sample, 10	Confidence (by Search Engine): Mascot	Percolator q-Value (by Search Engine): Mascot	Percolator PEP (by Search Engine): Mascot	Ions Score (by Search Engine): Mascot
		High	FACHSASLTVR	1xCarbamidomethyl [C3]	0.00152474	0.0012651	1	4	1	A8K525	0	1248.62							*				*	0.002031	0.006471	29
		High	RMEELHNQEVQK		0.00234299	0.00132294	1	4	1	A8K525	1	1540.75					*						*	0.0007752	0.001998	37
		High	AGEVFIHK		0.0779416	0.00432061	1	6	1	A8K525	0	900.494								*			*	0.004147	0.06956	26
A8K690	cDNA FLJ76863, highly similar to Homo sapiens stress-induced-phosphoprotein 1 (Hsp70/Hsp90-organizing protein) (STIP1), mRNA	0	9.72	11	4	4	4	543	62.6	6.8	101						*		*			10963	STIP1
	Checked	Confidence	Sequence	Modifications	Qvality PEP	Qvality q-value	# Protein Groups	# Proteins	# PSMs	Master Protein Accessions	# Missed Cleavages	Theo. MH+ [Da]	Found in Sample: [S1] F1: Sample, 1	Found in Sample: [S2] F2: Sample, 2	Found in Sample: [S3] F3: Sample, 3	Found in Sample: [S4] F4: Sample, 4	Found in Sample: [S5] F5: Sample, 5	Found in Sample: [S6] F6: Sample, 6	Found in Sample: [S7] F7: Sample, 7	Found in Sample: [S8] F8: Sample, 8	Found in Sample: [S9] F9: Sample, 9	Found in Sample: [S10] F10: Sample, 10	Confidence (by Search Engine): Mascot	Percolator q-Value (by Search Engine): Mascot	Percolator PEP (by Search Engine): Mascot	Ions Score (by Search Engine): Mascot
		High	LAYINPDLALEEK		0.000932373	0.0012651	1	2	1	A8K690	0	1488.79						*					*	0.0006365	0.0006791	49
		High	ALSVGNIDDALQCYSEAIK	1xCarbamidomethyl [C13]	2.16968e-05	0.0012651	1	4	1	A8K690	0	2067.01								*			*	0.0007728	8.229e-05	89
		High	LDPHNHVLYSNR		0.0415741	0.00318692	1	4	1	A8K690	0	1464.73								*			*	0.003027	0.04174	25
		High	TYEEGLKHEANNPQLK		0.0923746	0.00525674	1	4	1	A8K690	1	1870.93						*					*	0.003705	0.08174	27
A8KAK1	cDNA FLJ77398, highly similar to Homo sapiens UDP-glucose ceramide glucosyltransferase-like 1, transcript variant 2, mRNA	0	13.578	6	5	6	5	1531	174.9	5.52	108						*		*			56886	UGGT1
	Checked	Confidence	Sequence	Modifications	Qvality PEP	Qvality q-value	# Protein Groups	# Proteins	# PSMs	Master Protein Accessions	# Missed Cleavages	Theo. MH+ [Da]	Found in Sample: [S1] F1: Sample, 1	Found in Sample: [S2] F2: Sample, 2	Found in Sample: [S3] F3: Sample, 3	Found in Sample: [S4] F4: Sample, 4	Found in Sample: [S5] F5: Sample, 5	Found in Sample: [S6] F6: Sample, 6	Found in Sample: [S7] F7: Sample, 7	Found in Sample: [S8] F8: Sample, 8	Found in Sample: [S9] F9: Sample, 9	Found in Sample: [S10] F10: Sample, 10	Confidence (by Search Engine): Mascot	Percolator q-Value (by Search Engine): Mascot	Percolator PEP (by Search Engine): Mascot	Ions Score (by Search Engine): Mascot
		High	YPSSNPESPVVIFYSEIGSEEFSNFHR	1xDeamidated [N5]	0.000291461	0.0012651	1	2	1	A8KAK1	0	3119.43								*			*	0.0007728	0.0007072	67
		High	VWQLQDLSFQTAAR		0.000111488	0.0012651	1	2	1	A8KAK1	0	1662.86						*					*	0.0006365	7.4e-05	44
		High	VWQLQDLSFQTAAR	1xDeamidated [Q10]	0.00605425	0.00132294	1	2	1	A8KAK1	0	1663.84								*			*	0.0007728	0.008608	29
		High	IYSHDGTDSPPDADEVVIVLNNFK	1xDeamidated [N21]	0.0306123	0.00291372	1	2	1	A8KAK1	0	2646.26						*					*	0.002419	0.02916	25
		High	ILFLDVLFPLVVDK		0.0380655	0.00318692	1	2	1	A8KAK1	0	1630.98								*			*	0.003027	0.03876	33
		High	ILASPVELALVVMK		0.0597878	0.00334777	1	2	1	A8KAK1	0	1482.9						*					*	0.002905	0.0519	34
A8K3K1	cDNA FLJ78096, highly similar to Homo sapiens actin, alpha, cardiac muscle (ACTC), mRNA	0	90.94	39	11	113	4	377	42	5.39	1078					*	*	*	*			70	ACTC1
	Checked	Confidence	Sequence	Modifications	Qvality PEP	Qvality q-value	# Protein Groups	# Proteins	# PSMs	Master Protein Accessions	# Missed Cleavages	Theo. MH+ [Da]	Found in Sample: [S1] F1: Sample, 1	Found in Sample: [S2] F2: Sample, 2	Found in Sample: [S3] F3: Sample, 3	Found in Sample: [S4] F4: Sample, 4	Found in Sample: [S5] F5: Sample, 5	Found in Sample: [S6] F6: Sample, 6	Found in Sample: [S7] F7: Sample, 7	Found in Sample: [S8] F8: Sample, 8	Found in Sample: [S9] F9: Sample, 9	Found in Sample: [S10] F10: Sample, 10	Confidence (by Search Engine): Mascot	Percolator q-Value (by Search Engine): Mascot	Percolator PEP (by Search Engine): Mascot	Ions Score (by Search Engine): Mascot
		High	IWHHTFYNELR		0.000992342	0.0012651	5	77	10	Q562M3; A8K3K1; Q6S8J3; B4DW52; L0R5C4	0	1515.75					*	*	*	*			*	0.0006365	0.001216	37
		High	IWHHTFYNELR	1xDeamidated [N8]	0.000429382	0.0012651	5	77	7	Q562M3; A8K3K1; Q6S8J3; B4DW52; L0R5C4	0	1516.73					*		*				*	0.002031	0.0006519	40
		High	LCYVALDFENEMATAASSSSLEK	1xCarbamidomethyl [C2]; 1xOxidation [M12]	0.000429382	0.0012651	1	10	13	A8K3K1	0	2552.15					*	*	*				*	0.002031	0.0006536	42
		High	LCYVALDFENEMATAASSSSLEK	1xCarbamidomethyl [C2]; 1xDeamidated [N10]; 1xOxidation [M12]	0.00138379	0.0012651	1	10	1	A8K3K1	0	2553.14								*			*	0.0007728	0.002553	31
		High	HQGVMVGMGQK		0.000305921	0.0012651	2	38	9	A8K3K1; Q562R1	0	1171.57					*	*	*	*			*	0.0007752	0.0005573	51
		High	HQGVMVGMGQK	1xDeamidated [Q]	0.00065496	0.0012651	2	38	4	A8K3K1; Q562R1	0	1172.56					*	*	*				*	0.002031	0.0009709	50
		High	HQGVMVGMGQK	1xOxidation [M5]	0.000938853	0.0012651	2	38	3	A8K3K1; Q562R1	0	1187.57					*	*	*				*	0.0006365	0.0006846	49
		High	SYELPDGQVITIGNER		1.83371e-06	0.0012651	6	40	13	V9HVZ7; A8K3K1; Q6S8J3; K4ENJ5; Q562R1; B4DW52	0	1790.89	*	*		*	*	*	*				*	0.002031	3.999e-06	91
		High	SYELPDGQVITIGNER	1xDeamidated [Q/N]	2.35706e-05	0.0012651	6	40	5	V9HVZ7; A8K3K1; Q6S8J3; K4ENJ5; Q562R1; B4DW52	0	1791.88	*			*	*	*					*	0.0007752	2.754e-05	58
		High	SYELPDGQVITIGNER	2xDeamidated [Q8; N14]	0.000389736	0.0012651	6	40	3	V9HVZ7; A8K3K1; Q6S8J3; K4ENJ5; Q562R1; B4DW52	0	1792.86							*	*			*	0.002031	0.000596	61
		High	EITALAPSTMK	1xOxidation [M10]	0.00113979	0.0012651	4	32	9	Q9UE89; A0A2R8YFE2; A8K3K1; B4DW52	0	1177.61	*				*	*	*	*			*	0.0007728	0.002183	38
		High	EITALAPSTMK		0.00164549	0.0012651	4	32	5	Q9UE89; A0A2R8YFE2; A8K3K1; B4DW52	0	1161.62					*		*				*	0.0007752	0.001953	52
		High	DSYVGDEAQSKR		0.00815461	0.00132294	1	37	1	A8K3K1	1	1354.62					*						*	0.0007752	0.006394	41
		High	YPIEHGIITNWDDMEK	1xDeamidated [N10]	0.008619	0.00132294	1	14	2	A8K3K1	0	1961.89						*					*	0.000819	0.006901	32
		High	AGFAGDDAPR		0.00269129	0.00132294	4	45	1	A8K3K1; Q6S8J3; B4DW52; L0R5C4	0	976.448							*				*	0.002031	0.003617	37
		High	VAPEEHPTLLTEAPLNPK		0.00729937	0.00132294	1	14	2	A8K3K1	0	1956.04						*	*				*	0.000819	0.005786	27
		High	DLTDYLMK		0.00402268	0.00132294	5	31	10	V9HVZ7; A8K3K1; K4ENJ5; Q562R1; B4DW52	0	998.486					*	*	*	*			*	0.002031	0.005236	45
		High	DLTDYLMK	1xOxidation [M7]	0.00481682	0.00132294	5	31	5	V9HVZ7; A8K3K1; K4ENJ5; Q562R1; B4DW52	0	1014.48					*		*	*			*	0.002031	0.006194	44
		High	HQGVMVGMGQK	1xDeamidated [Q]; 1xOxidation [M]	0.00923672	0.00143901	2	38	4	A8K3K1; Q562R1	0	1188.55					*						*	0.001114	0.007142	48
		High	YPIEHGIITNWDDMEK		0.0126089	0.00143901	1	14	1	A8K3K1	0	1960.91							*				*	0.002031	0.01568	40
		High	AVFPSIVGRPR		0.0175601	0.001742	3	43	2	A8K3K1; Q6S8J3; B4DW52	0	1198.71					*		*				*	0.001114	0.01568	36
		High	YPIEHGIITNWDDMEK	1xDeamidated [N10]; 1xOxidation [M14]	0.0214382	0.00186128	1	14	1	A8K3K1	0	1977.89							*				*	0.002031	0.02486	25
		High	HQGVMVGMGQK	2xOxidation [M5; M8]	0.0566742	0.00334777	2	38	1	A8K3K1; Q562R1	0	1203.56					*						*	0.001508	0.03878	29
		High	HQGVMVGMGQK	1xDeamidated [Q2]; 2xOxidation [M5; M8]	0.0687528	0.00361037	2	38	1	A8K3K1; Q562R1	0	1204.54						*					*	0.003477	0.06012	28
A8K2H4	cDNA FLJ78235	0	10.587	12	3	6	3	339	37.8	6.3	125					*		*				1508	CTSB
	Checked	Confidence	Sequence	Modifications	Qvality PEP	Qvality q-value	# Protein Groups	# Proteins	# PSMs	Master Protein Accessions	# Missed Cleavages	Theo. MH+ [Da]	Found in Sample: [S1] F1: Sample, 1	Found in Sample: [S2] F2: Sample, 2	Found in Sample: [S3] F3: Sample, 3	Found in Sample: [S4] F4: Sample, 4	Found in Sample: [S5] F5: Sample, 5	Found in Sample: [S6] F6: Sample, 6	Found in Sample: [S7] F7: Sample, 7	Found in Sample: [S8] F8: Sample, 8	Found in Sample: [S9] F9: Sample, 9	Found in Sample: [S10] F10: Sample, 10	Confidence (by Search Engine): Mascot	Percolator q-Value (by Search Engine): Mascot	Percolator PEP (by Search Engine): Mascot	Ions Score (by Search Engine): Mascot
		High	HYGYNSYSVSNSEK		1.05574e-06	0.0012651	1	5	3	A8K2H4	0	1634.71					*		*				*	0.002031	2.389e-06	75
		High	SGVYQHVTGEMMGGHAIR	1xDeamidated [Q5]; 1xOxidation [M12]	0.00826831	0.00132294	1	7	1	A8K2H4	0	1946.88							*				*	0.002031	0.01025	26
		High	SGVYQHVTGEMMGGHAIR	1xDeamidated [Q5]; 2xOxidation [M11; M12]	0.0176815	0.001742	1	7	1	A8K2H4	0	1962.88							*				*	0.002031	0.0207	25
		High	LPASFDAR		0.0466375	0.00327695	1	14	1	A8K2H4	0	876.457							*				*	0.002526	0.05109	28
A8K7F6	cDNA FLJ78244, highly similar to Homo sapiens eukaryotic translation initiation factor 4A, isoform 1 (EIF4A1), mRNA	0	104.336	54	17	71	9	406	46.1	5.48	1162					*	*	*	*			1973	EIF4A1
	Checked	Confidence	Sequence	Modifications	Qvality PEP	Qvality q-value	# Protein Groups	# Proteins	# PSMs	Master Protein Accessions	# Missed Cleavages	Theo. MH+ [Da]	Found in Sample: [S1] F1: Sample, 1	Found in Sample: [S2] F2: Sample, 2	Found in Sample: [S3] F3: Sample, 3	Found in Sample: [S4] F4: Sample, 4	Found in Sample: [S5] F5: Sample, 5	Found in Sample: [S6] F6: Sample, 6	Found in Sample: [S7] F7: Sample, 7	Found in Sample: [S8] F8: Sample, 8	Found in Sample: [S9] F9: Sample, 9	Found in Sample: [S10] F10: Sample, 10	Confidence (by Search Engine): Mascot	Percolator q-Value (by Search Engine): Mascot	Percolator PEP (by Search Engine): Mascot	Ions Score (by Search Engine): Mascot
		High	LNSNTQVVLLSATMPSDVLEVTK		1.52584e-05	0.0012651	1	11	3	A8K7F6	0	2459.31					*	*	*				*	0.0006365	1.76e-05	100
		High	LQMEAPHIIVGTPGR		0.000337031	0.0012651	2	14	5	J3QLN6; A8K7F6	0	1618.87					*	*	*	*			*	0.0006365	0.0005152	45
		High	LQMEAPHIIVGTPGR	1xDeamidated [Q2]	7.41644e-05	0.0012651	2	14	1	J3QLN6; A8K7F6	0	1619.86					*						*	0.0007752	8.045e-05	48
		High	MFVLDEADEMLSR		1.55381e-06	0.0012651	2	18	1	J3QLN6; A8K7F6	0	1555.71							*				*	0.002031	3.426e-06	85
		High	MFVLDEADEMLSR	1xOxidation [M]	1.80075e-05	0.0012651	2	18	3	J3QLN6; A8K7F6	0	1571.71					*	*					*	0.0006365	1.097e-05	68
		High	KGVAINMVTEEDKR		5.43511e-05	0.0012651	1	4	4	A8K7F6	2	1589.83					*	*	*	*			*	0.0007728	0.0001766	65
		High	VLITTDLLAR		0.000562433	0.0012651	1	7	3	A8K7F6	0	1114.68							*	*			*	0.002031	0.0008374	26
		High	VVMALGDYMGASCHACIGGTNVR	2xCarbamidomethyl [C13; C16]; 1xDeamidated [N21]	2.51884e-06	0.0012651	2	13	5	J3QLN6; A8K7F6	0	2440.09					*			*			*	0.0007752	1.121e-05	79
		High	GFKDQIYDIFQK		0.00126461	0.0012651	1	13	6	A8K7F6	1	1501.77					*	*	*				*	0.002031	0.001789	60
		High	DIETFYNTSIEEMPLNVADLI	1xDeamidated [N16]	1.75171e-05	0.0012651	1	4	1	A8K7F6	0	2428.15							*				*	0.002031	3.292e-05	65
		High	DFTVSAMHGDMDQK	1xOxidation [M7]	0.000117014	0.0012651	1	7	2	A8K7F6	0	1597.66					*						*	0.0007752	0.0001233	52
		High	DFTVSAMHGDMDQK	1xDeamidated [Q13]	0.00097869	0.0012651	1	7	1	A8K7F6	0	1582.65						*					*	0.0006365	0.0007144	30
		High	DFTVSAMHGDMDQK		9.67551e-06	0.0012651	1	7	3	A8K7F6	0	1581.67					*	*		*			*	0.0007752	1.2e-05	49
		High	GYDVIAQAQSGTGK		2.11457e-07	0.0012651	2	21	1	J3QLN6; A8K7F6	0	1394.69		*									*	0.003876	0.0004224	79
		High	GYDVIAQAQSGTGK	2xDeamidated [Q7; Q9]	0.00014801	0.0012651	2	21	1	J3QLN6; A8K7F6	0	1396.66						*					*	0.0006365	9.957e-05	47
		High	GYDVIAQAQSGTGK	1xDeamidated [Q7]	2.4909e-05	0.0012651	2	21	1	J3QLN6; A8K7F6	0	1395.68						*					*	0.0006365	1.54e-05	75
		High	GIYAYGFEKPSAIQQR		2.00583e-06	0.0012651	3	28	7	J3QLN6; A8K7F6; P38919	0	1827.94					*	*	*	*			*	0.0006365	1.997e-06	71
		High	VVMALGDYMGASCHACIGGTNVR	2xCarbamidomethyl [C13; C16]; 1xDeamidated [N21]; 2xOxidation [M3; M9]	0.00203977	0.00132294	2	13	1	J3QLN6; A8K7F6	0	2472.08					*						*	0.0007752	0.001761	53
		High	GFKDQIYDIFQK	1xDeamidated [Q]	0.00362554	0.00132294	1	13	3	A8K7F6	1	1502.75					*		*				*	0.0007752	0.003005	43
		High	LQMEAPHIIVGTPGR	1xOxidation [M3]	0.00176354	0.00132294	2	14	3	J3QLN6; A8K7F6	0	1634.87					*	*		*			*	0.0007752	0.001535	47
		High	KGVAINMVTEEDKR	1xDeamidated [N6]	0.00873916	0.00132294	1	4	2	A8K7F6	2	1590.82					*		*				*	0.0007752	0.006806	50
		High	ATQALVLAPTR		0.0116053	0.00143901	2	14	2	J3QLN6; A8K7F6	0	1140.67					*	*					*	0.001114	0.008848	45
		High	GVAINMVTEEDKR		0.0109808	0.00143901	1	4	2	A8K7F6	1	1461.74					*	*					*	0.001114	0.01994	50
		High	VFDMLNR		0.0149848	0.001742	2	18	3	J3QLN6; A8K7F6	0	894.45						*		*			*	0.001165	0.01229	35
		High	EELTLEGIR		0.0232797	0.00237446	1	11	2	A8K7F6	0	1059.57					*		*				*	0.001114	0.01684	29
		High	QFYINVER		0.0334504	0.00291372	1	17	1	A8K7F6	0	1068.55							*				*	0.002336	0.03742	34
		High	ELAQQIQK		0.0380655	0.00318692	2	16	1	J3QLN6; A8K7F6	0	957.536						*					*	0.002653	0.03232	28
		High	VFDMLNR	1xOxidation [M4]	0.0396476	0.00318692	2	18	1	J3QLN6; A8K7F6	0	910.445						*					*	0.002653	0.03377	25
		High	VVMALGDYMGASCHACIGGTNVR	2xCarbamidomethyl [C13; C16]; 1xOxidation [M3]	0.0634851	0.00349121	2	13	1	J3QLN6; A8K7F6	0	2455.1						*					*	0.003218	0.05515	27
		High	ATQALVLAPTR	1xDeamidated [Q3]	0.101126	0.00562918	2	14	1	J3QLN6; A8K7F6	0	1141.66		*									*	0.003876	0.1564	25
A8K5Y7	cDNA FLJ78655, highly similar to Homo sapiens exportin 5 (XPO5), mRNA	0	39.407	18	13	18	13	1204	136.2	5.9	231						*		*			57510	XPO5
	Checked	Confidence	Sequence	Modifications	Qvality PEP	Qvality q-value	# Protein Groups	# Proteins	# PSMs	Master Protein Accessions	# Missed Cleavages	Theo. MH+ [Da]	Found in Sample: [S1] F1: Sample, 1	Found in Sample: [S2] F2: Sample, 2	Found in Sample: [S3] F3: Sample, 3	Found in Sample: [S4] F4: Sample, 4	Found in Sample: [S5] F5: Sample, 5	Found in Sample: [S6] F6: Sample, 6	Found in Sample: [S7] F7: Sample, 7	Found in Sample: [S8] F8: Sample, 8	Found in Sample: [S9] F9: Sample, 9	Found in Sample: [S10] F10: Sample, 10	Confidence (by Search Engine): Mascot	Percolator q-Value (by Search Engine): Mascot	Percolator PEP (by Search Engine): Mascot	Ions Score (by Search Engine): Mascot
		High	KPLMVLFGDVAMHYILSAAQTADGGGLVEK	1xDeamidated [Q20]	0.00110099	0.0012651	1	2	1	A8K5Y7	0	3132.61								*			*	0.0007728	0.002112	41
		High	LLDNLLALIR		8.00198e-05	0.0012651	1	5	3	A8K5Y7	0	1153.73						*		*			*	0.0006365	5.247e-05	62
		High	YLESFLAFTTHPSQFLR		0.000213511	0.0012651	1	3	1	A8K5Y7	0	2057.05						*					*	0.0006365	0.0001463	57
		High	SAILGLPQPLLELNDSPVFK	1xDeamidated [Q8]	0.000236847	0.0012651	1	5	1	A8K5Y7	0	2152.19						*					*	0.0006365	0.0001632	50
		High	QLLSNELLLTQMEK		3.90169e-05	0.0012651	1	5	2	A8K5Y7	0	1659.9						*		*			*	0.0007728	0.0001343	48
		High	CALMEALVLISNQFK	1xCarbamidomethyl [C1]	1.45387e-05	0.0012651	1	5	2	A8K5Y7	0	1736.91						*		*			*	0.0006365	3.979e-05	39
		High	AGGFVVGYTSSGNPIFR		7.67708e-05	0.0012651	1	5	1	A8K5Y7	0	1728.87						*					*	0.0006365	5.022e-05	48
		High	DPLLLAIIPK		0.00202569	0.00132294	1	4	2	A8K5Y7	0	1092.7						*					*	0.000819	0.001527	54
		High	NSVMELIANGTLNILEEENHIK	1xDeamidated [N19]	0.00176354	0.00132294	1	2	1	A8K5Y7	0	2482.25						*					*	0.000819	0.001318	57
		High	HFGLQILEHVVK	1xDeamidated [Q5]	0.00357564	0.00132294	1	3	1	A8K5Y7	0	1420.79						*					*	0.000819	0.003264	25
		High	THNTLYAPEMLAK		0.0196051	0.00186128	1	5	1	A8K5Y7	0	1488.75						*					*	0.0015	0.01628	26
		High	VGVAALNTLAGYIDWVSMSHITAENCK	1xCarbamidomethyl [C26]; 2xDeamidated [N7; N25]	0.0665096	0.00361037	1	2	1	A8K5Y7	0	2922.4								*			*	0.003027	0.06125	41
		High	HACSSIIK	1xCarbamidomethyl [C3]	0.0948017	0.00539266	1	5	1	A8K5Y7	0	915.472						*					*	0.003974	0.08414	31
B2R6U8	cDNA, FLJ93125, highly similar to Homo sapiens cleavage and polyadenylation specific factor 5, 25 kDa(CPSF5), mRNA	0	14.344	34	5	7	5	227	26.2	8.82	90							*				11051	NUDT21
	Checked	Confidence	Sequence	Modifications	Qvality PEP	Qvality q-value	# Protein Groups	# Proteins	# PSMs	Master Protein Accessions	# Missed Cleavages	Theo. MH+ [Da]	Found in Sample: [S1] F1: Sample, 1	Found in Sample: [S2] F2: Sample, 2	Found in Sample: [S3] F3: Sample, 3	Found in Sample: [S4] F4: Sample, 4	Found in Sample: [S5] F5: Sample, 5	Found in Sample: [S6] F6: Sample, 6	Found in Sample: [S7] F7: Sample, 7	Found in Sample: [S8] F8: Sample, 8	Found in Sample: [S9] F9: Sample, 9	Found in Sample: [S10] F10: Sample, 10	Confidence (by Search Engine): Mascot	Percolator q-Value (by Search Engine): Mascot	Percolator PEP (by Search Engine): Mascot	Ions Score (by Search Engine): Mascot
		High	LVAAPLFELYDNAPGYGPIISSLPQLLSR	1xDeamidated [Q25]	0.000637071	0.0012651	1	2	1	B2R6U8	0	3115.67							*				*	0.002031	0.000944	54
		High	LVAAPLFELYDNAPGYGPIISSLPQLLSR	2xDeamidated [N12; Q25]	0.000506966	0.0012651	1	2	1	B2R6U8	0	3116.66							*				*	0.002031	0.0007642	50
		High	LPGGELNPGEDEVEGLKR	1xDeamidated [N7]	0.00113979	0.0012651	1	4	2	B2R6U8	1	1909.95							*				*	0.002031	0.00162	50
		High	YIQQTKPLTLER		0.00377946	0.00132294	1	3	1	B2R6U8	0	1489.84							*				*	0.002031	0.004957	44
		High	KLFLVQLQEK		0.0138891	0.00161542	1	3	1	B2R6U8	1	1245.76							*				*	0.002031	0.01663	33
		High	LMTEILGR	1xOxidation [M2]	0.0427154	0.00327695	1	4	1	B2R6U8	0	948.518							*				*	0.002526	0.04699	29
B2RE59	cDNA, FLJ93148, highly similar to Homo sapiens RCD1 required for cell differentiation1 homolog (S. pombe) (RQCD1), mRNA	0	15.537	20	5	8	5	299	33.6	8.03	189					*		*				9125	RQCD1; CNOT9
	Checked	Confidence	Sequence	Modifications	Qvality PEP	Qvality q-value	# Protein Groups	# Proteins	# PSMs	Master Protein Accessions	# Missed Cleavages	Theo. MH+ [Da]	Found in Sample: [S1] F1: Sample, 1	Found in Sample: [S2] F2: Sample, 2	Found in Sample: [S3] F3: Sample, 3	Found in Sample: [S4] F4: Sample, 4	Found in Sample: [S5] F5: Sample, 5	Found in Sample: [S6] F6: Sample, 6	Found in Sample: [S7] F7: Sample, 7	Found in Sample: [S8] F8: Sample, 8	Found in Sample: [S9] F9: Sample, 9	Found in Sample: [S10] F10: Sample, 10	Confidence (by Search Engine): Mascot	Percolator q-Value (by Search Engine): Mascot	Percolator PEP (by Search Engine): Mascot	Ions Score (by Search Engine): Mascot
		High	LTSLGVIGALVK		0.00019115	0.0012651	1	2	3	B2RE59	0	1170.75					*		*				*	0.002031	0.0003078	60
		High	IYQWINELSSPETR	1xDeamidated [Q3]	0.0012734	0.0012651	1	3	1	B2RE59	0	1736.85							*				*	0.002031	0.0018	36
		High	ILLDDTGLAYICQTYER	1xCarbamidomethyl [C12]	3.49956e-07	0.0012651	1	4	2	B2RE59	0	2044.01					*		*				*	0.002031	8.565e-07	96
		High	NLQEGQVTDPR		0.00969519	0.00143901	1	3	1	B2RE59	0	1256.62					*						*	0.001114	0.007515	29
		High	WLAQLVK		0.124786	0.00790124	1	3	1	B2RE59	0	857.524					*						*	0.005067	0.08151	28
B2R7T8	cDNA, FLJ93598, highly similar to Homo sapiens capping protein (actin filament) muscle Z-line, beta (CAPZB), mRNA	0	35.143	33	8	18	8	272	30.6	6	358					*		*				832	CAPZB
	Checked	Confidence	Sequence	Modifications	Qvality PEP	Qvality q-value	# Protein Groups	# Proteins	# PSMs	Master Protein Accessions	# Missed Cleavages	Theo. MH+ [Da]	Found in Sample: [S1] F1: Sample, 1	Found in Sample: [S2] F2: Sample, 2	Found in Sample: [S3] F3: Sample, 3	Found in Sample: [S4] F4: Sample, 4	Found in Sample: [S5] F5: Sample, 5	Found in Sample: [S6] F6: Sample, 6	Found in Sample: [S7] F7: Sample, 7	Found in Sample: [S8] F8: Sample, 8	Found in Sample: [S9] F9: Sample, 9	Found in Sample: [S10] F10: Sample, 10	Confidence (by Search Engine): Mascot	Percolator q-Value (by Search Engine): Mascot	Percolator PEP (by Search Engine): Mascot	Ions Score (by Search Engine): Mascot
		High	LEVEANNAFDQYR		0.000344099	0.0012651	1	6	2	B2R7T8	0	1568.73					*						*	0.0007752	0.0003358	57
		High	KLEVEANNAFDQYR		0.000156425	0.0012651	1	6	1	B2R7T8	1	1696.83							*				*	0.002031	0.0002551	54
		High	SGSGTMNLGGSLTR		1.06571e-05	0.0012651	1	6	3	B2R7T8	0	1337.65					*		*				*	0.002031	2.071e-05	90
		High	DETVSDCSPHIANIGR	1xCarbamidomethyl [C7]; 1xDeamidated [N13]	0.000403456	0.0012651	1	7	1	B2R7T8	0	1771.79							*				*	0.002031	0.0006181	54
		High	DYLLCDYNR	1xCarbamidomethyl [C5]	0.004918	0.00132294	1	6	1	B2R7T8	0	1231.54							*				*	0.002031	0.006343	32
		High	QMEKDETVSDCSPHIANIGR	1xCarbamidomethyl [C11]; 1xOxidation [M2]	0.00280555	0.00132294	1	7	1	B2R7T8	1	2303.04							*				*	0.002031	0.003755	43
		High	QMEKDETVSDCSPHIANIGR	1xCarbamidomethyl [C11]; 1xDeamidated [Q1]	0.00443249	0.00132294	1	7	1	B2R7T8	1	2288.03							*				*	0.002031	0.005738	47
		High	QMEKDETVSDCSPHIANIGR	1xCarbamidomethyl [C11]; 1xDeamidated [Q1]; 1xGln->pyro-Glu [N-Term]; 1xOxidation [M2]	0.00388569	0.00132294	1	7	1	B2R7T8	1	2287					*						*	0.0007752	0.003199	57
		High	LTSTVMLWLQTNK		0.00462066	0.00132294	1	6	2	B2R7T8	0	1534.83					*		*				*	0.0007752	0.00417	30
		High	KLEVEANNAFDQYR	1xDeamidated [Q12]	0.00635508	0.00132294	1	6	1	B2R7T8	1	1697.81							*				*	0.002031	0.008046	39
		High	SGSGTMNLGGSLTR	1xOxidation [M6]	0.00962833	0.00143901	1	6	1	B2R7T8	0	1353.64					*						*	0.001114	0.007446	58
		High	SPWSNKYDPPLEDGAMPSAR	1xDeamidated [N5]	0.0221874	0.00221587	1	6	1	B2R7T8	1	2219.01					*						*	0.001114	0.01612	44
		High	QMEKDETVSDCSPHIANIGR	1xCarbamidomethyl [C11]; 1xDeamidated [Q1]; 1xOxidation [M2]	0.0301971	0.00291372	1	7	1	B2R7T8	1	2304.02							*				*	0.002336	0.03409	50
		High	QMEKDETVSDCSPHIANIGR	1xCarbamidomethyl [C11]; 2xDeamidated [Q1; N17]	0.105779	0.00604082	1	7	1	B2R7T8	1	2289.01							*				*	0.005156	0.1094	44
B2R8D1	cDNA, FLJ93841, highly similar to Homo sapiens nitrilase 1 (NIT1), mRNA	0	6.212	10	2	2	2	327	35.9	7.74	51					*		*				4817	NIT1
	Checked	Confidence	Sequence	Modifications	Qvality PEP	Qvality q-value	# Protein Groups	# Proteins	# PSMs	Master Protein Accessions	# Missed Cleavages	Theo. MH+ [Da]	Found in Sample: [S1] F1: Sample, 1	Found in Sample: [S2] F2: Sample, 2	Found in Sample: [S3] F3: Sample, 3	Found in Sample: [S4] F4: Sample, 4	Found in Sample: [S5] F5: Sample, 5	Found in Sample: [S6] F6: Sample, 6	Found in Sample: [S7] F7: Sample, 7	Found in Sample: [S8] F8: Sample, 8	Found in Sample: [S9] F9: Sample, 9	Found in Sample: [S10] F10: Sample, 10	Confidence (by Search Engine): Mascot	Percolator q-Value (by Search Engine): Mascot	Percolator PEP (by Search Engine): Mascot	Ions Score (by Search Engine): Mascot
		High	AIETQCYVVAAAQCGR	2xCarbamidomethyl [C6; C14]	8.16955e-05	0.0012651	1	3	1	B2R8D1	0	1796.84							*				*	0.002031	0.0001393	52
		High	LGACLAFLPEAFDFIAR	1xCarbamidomethyl [C4]	0.00545665	0.00132294	1	3	1	B2R8D1	0	1910.98					*						*	0.0007752	0.004402	26
B2R8R5	cDNA, FLJ94025, highly similar to Homo sapiens tripartite motif-containing 28 (TRIM28), mRNA	0	62.824	23	11	22	11	835	88.5	5.77	574						*		*			10155	TRIM28
	Checked	Confidence	Sequence	Modifications	Qvality PEP	Qvality q-value	# Protein Groups	# Proteins	# PSMs	Master Protein Accessions	# Missed Cleavages	Theo. MH+ [Da]	Found in Sample: [S1] F1: Sample, 1	Found in Sample: [S2] F2: Sample, 2	Found in Sample: [S3] F3: Sample, 3	Found in Sample: [S4] F4: Sample, 4	Found in Sample: [S5] F5: Sample, 5	Found in Sample: [S6] F6: Sample, 6	Found in Sample: [S7] F7: Sample, 7	Found in Sample: [S8] F8: Sample, 8	Found in Sample: [S9] F9: Sample, 9	Found in Sample: [S10] F10: Sample, 10	Confidence (by Search Engine): Mascot	Percolator q-Value (by Search Engine): Mascot	Percolator PEP (by Search Engine): Mascot	Ions Score (by Search Engine): Mascot
		High	LSPPYSSPQEFAQDVGR		2.26143e-05	0.0012651	1	3	3	B2R8R5	0	1877.9						*		*			*	0.0006365	1.398e-05	76
		High	IVAERPGTNSTGPAPMAPPR		0.00015751	0.0012651	1	3	1	B2R8R5	0	2019.04						*					*	0.0006365	0.0001061	53
		High	IVAERPGTNSTGPAPMAPPR	1xDeamidated [N9]	5.90476e-05	0.0012651	1	3	1	B2R8R5	0	2020.03						*					*	0.0006365	3.811e-05	82
		High	IVAERPGTNSTGPAPMAPPR	1xOxidation [M16]	0.000460149	0.0012651	1	3	1	B2R8R5	0	2035.04						*					*	0.0006365	0.000327	51
		High	IVAERPGTNSTGPAPMAPPR	1xDeamidated [N9]; 1xOxidation [M16]	0.000172321	0.0012651	1	3	1	B2R8R5	0	2036.02						*					*	0.0006365	0.0001168	51
		High	VFPGSTTEDYNLIVIER		4.97585e-07	0.0012651	1	3	2	B2R8R5	0	1953						*		*			*	0.0006365	3.183e-06	98
		High	QGSGSSQPMEVQEGYGFGSGDDPYSSAEPHVSGVK	1xDeamidated [Q12]	4.40804e-08	0.0012651	1	2	2	B2R8R5	0	3558.52						*		*			*	0.000636537	2.0295e-08	127
		High	FASWALESDNNTALLLSK	1xDeamidated [N10]	3.2381e-05	0.0012651	1	2	1	B2R8R5	0	1980.99						*					*	0.0006365	2.038e-05	66
		High	FASWALESDNNTALLLSK		6.8823e-07	0.0012651	1	2	2	B2R8R5	0	1980.01						*		*			*	0.0007728	4.732e-06	65
		High	DHQYQFLEDAVR		0.000262737	0.0012651	1	4	2	B2R8R5	0	1520.71						*					*	0.0006365	0.0001821	46
		High	FQWDLNAWTK		0.00132744	0.0012651	1	3	1	B2R8R5	0	1308.64								*			*	0.0007728	0.002472	43
		High	ADVQSIIGLQR		0.00110865	0.0012651	1	3	1	B2R8R5	0	1199.67						*					*	0.0006365	0.0008183	33
		High	EEETEAAIGAPPTATEGPETKPVLMALAEGPGAEGPR		8.16955e-05	0.0012651	1	3	1	B2R8R5	0	3673.79						*					*	0.0006365	5.339e-05	44
		High	MAILQIMK		0.00428155	0.00132294	1	3	1	B2R8R5	0	947.542						*					*	0.000819	0.003327	37
		High	KLIYFQLHR	1xDeamidated [Q6]	0.0112888	0.00143901	1	2	1	B2R8R5	1	1218.7								*			*	0.0007728	0.01434	34
		High	KLIYFQLHR		0.147636	0.0088729	1	2	1	B2R8R5	1	1217.72								*			*	0.007119	0.1187	29
B2R9K8	cDNA, FLJ94440, highly similar to Homo sapiens chaperonin containing TCP1, subunit 6A (zeta 1)(CCT6A), mRNA	0	29.76	22	7	18	7	531	57.9	6.8	358					*	*	*	*			908	CCT6A
	Checked	Confidence	Sequence	Modifications	Qvality PEP	Qvality q-value	# Protein Groups	# Proteins	# PSMs	Master Protein Accessions	# Missed Cleavages	Theo. MH+ [Da]	Found in Sample: [S1] F1: Sample, 1	Found in Sample: [S2] F2: Sample, 2	Found in Sample: [S3] F3: Sample, 3	Found in Sample: [S4] F4: Sample, 4	Found in Sample: [S5] F5: Sample, 5	Found in Sample: [S6] F6: Sample, 6	Found in Sample: [S7] F7: Sample, 7	Found in Sample: [S8] F8: Sample, 8	Found in Sample: [S9] F9: Sample, 9	Found in Sample: [S10] F10: Sample, 10	Confidence (by Search Engine): Mascot	Percolator q-Value (by Search Engine): Mascot	Percolator PEP (by Search Engine): Mascot	Ions Score (by Search Engine): Mascot
		High	NAIDDGCVVPGAGAVEVAMAEALIK	1xCarbamidomethyl [C7]	0.000339371	0.0012651	1	5	2	B2R9K8	0	2470.23						*		*			*	0.0006365	0.0005138	45
		High	VHAELADVLTEAVVDSILAIK		1.5394e-07	0.0012651	1	5	9	B2R9K8	0	2206.23					*	*	*	*			*	0.0006365	2.577e-07	80
		High	VATAQDDITGDGTTSNVLIIGELLK	1xDeamidated [N16]	2.62533e-06	0.0012651	1	5	1	B2R9K8	0	2545.32						*					*	0.0006365	1.463e-06	83
		High	GIDPFSLDALSK		0.000945378	0.0012651	1	6	2	B2R9K8	0	1262.66						*					*	0.0006365	0.0006913	50
		High	AQLGVQAFADALLIIPK		0.0005433	0.0012651	1	6	1	B2R9K8	0	1768.04								*			*	0.0007728	0.001184	69
		High	HTLTQIK		0.00588878	0.00132294	1	6	1	B2R9K8	0	840.494						*					*	0.000819	0.004643	34
		High	GLVLDHGAR		0.0109051	0.00143901	1	6	2	B2R9K8	0	937.521						*		*			*	0.000819	0.008789	33
B2RE74	cDNA, FLJ94876, highly similar to Homo sapiens fructose-1,6-bisphosphatase 1 (FBP1), mRNA	0	14.082	18	4	6	4	338	36.8	6.68	112					*		*				2203	FBP1
	Checked	Confidence	Sequence	Modifications	Qvality PEP	Qvality q-value	# Protein Groups	# Proteins	# PSMs	Master Protein Accessions	# Missed Cleavages	Theo. MH+ [Da]	Found in Sample: [S1] F1: Sample, 1	Found in Sample: [S2] F2: Sample, 2	Found in Sample: [S3] F3: Sample, 3	Found in Sample: [S4] F4: Sample, 4	Found in Sample: [S5] F5: Sample, 5	Found in Sample: [S6] F6: Sample, 6	Found in Sample: [S7] F7: Sample, 7	Found in Sample: [S8] F8: Sample, 8	Found in Sample: [S9] F9: Sample, 9	Found in Sample: [S10] F10: Sample, 10	Confidence (by Search Engine): Mascot	Percolator q-Value (by Search Engine): Mascot	Percolator PEP (by Search Engine): Mascot	Ions Score (by Search Engine): Mascot
		High	KLDVLSNDLVMNMLK	1xDeamidated [N7]	4.86654e-05	0.0012651	1	3	1	B2RE74	1	1733.92							*				*	0.002031	8.561e-05	73
		High	LLYECNPMAYVMEK	1xCarbamidomethyl [C5]	0.000469802	0.0012651	1	3	2	B2RE74	0	1760.81					*		*				*	0.002031	0.0007115	46
		High	AGIAHLYGIAGSTNVTGDQVK		1.91617e-05	0.0012651	1	3	1	B2RE74	0	2072.08							*				*	0.002031	3.579e-05	54
		High	DFDPAVTEYIQR		0.0028447	0.00132294	1	4	2	B2RE74	0	1453.7					*		*				*	0.002031	0.003794	25
B2RB90	cDNA, FLJ95375, highly similar to Homo sapiens glutamine-fructose-6-phosphate transaminase 2 (GFPT2), mRNA	0	6.199	5	2	2	2	682	76.9	7.25	61						*		*			9945	GFPT2
	Checked	Confidence	Sequence	Modifications	Qvality PEP	Qvality q-value	# Protein Groups	# Proteins	# PSMs	Master Protein Accessions	# Missed Cleavages	Theo. MH+ [Da]	Found in Sample: [S1] F1: Sample, 1	Found in Sample: [S2] F2: Sample, 2	Found in Sample: [S3] F3: Sample, 3	Found in Sample: [S4] F4: Sample, 4	Found in Sample: [S5] F5: Sample, 5	Found in Sample: [S6] F6: Sample, 6	Found in Sample: [S7] F7: Sample, 7	Found in Sample: [S8] F8: Sample, 8	Found in Sample: [S9] F9: Sample, 9	Found in Sample: [S10] F10: Sample, 10	Confidence (by Search Engine): Mascot	Percolator q-Value (by Search Engine): Mascot	Percolator PEP (by Search Engine): Mascot	Ions Score (by Search Engine): Mascot
		High	VIQQLEGAFALVFK		1.08052e-05	0.0012651	1	7	1	B2RB90	0	1562.89								*			*	0.0007728	4.637e-05	54
		High	ETDCGVHINAGPEIGVASTK	1xCarbamidomethyl [C4]; 1xDeamidated [N9]	0.0166182	0.001742	1	6	1	B2RB90	0	2055.97						*					*	0.001165	0.01365	32
B2RDE1	cDNA, FLJ96568, highly similar to Homo sapiens tropomyosin 3 (TPM3), mRNA	0	33.925	31	9	24	7	248	29	4.75	608	*				*		*				7170	TPM3
	Checked	Confidence	Sequence	Modifications	Qvality PEP	Qvality q-value	# Protein Groups	# Proteins	# PSMs	Master Protein Accessions	# Missed Cleavages	Theo. MH+ [Da]	Found in Sample: [S1] F1: Sample, 1	Found in Sample: [S2] F2: Sample, 2	Found in Sample: [S3] F3: Sample, 3	Found in Sample: [S4] F4: Sample, 4	Found in Sample: [S5] F5: Sample, 5	Found in Sample: [S6] F6: Sample, 6	Found in Sample: [S7] F7: Sample, 7	Found in Sample: [S8] F8: Sample, 8	Found in Sample: [S9] F9: Sample, 9	Found in Sample: [S10] F10: Sample, 10	Confidence (by Search Engine): Mascot	Percolator q-Value (by Search Engine): Mascot	Percolator PEP (by Search Engine): Mascot	Ions Score (by Search Engine): Mascot
		High	IQVLQQQADDAEER		1.80857e-06	0.0012651	1	11	4	B2RDE1	0	1642.8					*		*				*	0.002031	3.959e-06	89
		High	IQLVEEELDR		0.00014699	0.0012651	2	51	1	Q1ZYL5; B2RDE1	0	1243.65							*				*	0.002031	0.0002396	66
		High	MLDQTLLDLNEM	1xOxidation [M]	0.00080061	0.0012651	1	12	2	B2RDE1	0	1451.68							*				*	0.002031	0.001166	56
		High	KIQVLQQQADDAEER		1.98723e-07	0.0012651	1	11	4	B2RDE1	1	1770.9					*		*				*	0.0007752	3.177e-07	103
		High	KLVIIEGDLER		0.000473065	0.0012651	1	17	5	B2RDE1	1	1284.75	*				*		*				*	0.002031	0.0007147	50
		High	RIQLVEEELDR		0.00103445	0.0012651	2	51	4	Q1ZYL5; B2RDE1	1	1399.75					*		*				*	0.0007752	0.0009394	41
		High	LMDQNLK		0.0132337	0.00161542	1	14	1	B2RDE1	0	861.45					*						*	0.001114	0.009994	26
		High	TIDDLEDKLK		0.0358068	0.00291372	1	12	2	B2RDE1	1	1189.63					*		*				*	0.002336	0.03987	46
		High	EQAEAEVASLNR	1xDeamidated [Q2]	0.129579	0.00803156	1	7	1	B2RDE1	0	1317.63							*				*	0.006709	0.132	31
Q8N163	Cell cycle and apoptosis regulator protein 2	0	16.628	10	6	9	6	923	102.8	5.22	103					*	*	*	*			57805	CCAR2; KIAA1967
	Checked	Confidence	Sequence	Modifications	Qvality PEP	Qvality q-value	# Protein Groups	# Proteins	# PSMs	Master Protein Accessions	# Missed Cleavages	Theo. MH+ [Da]	Found in Sample: [S1] F1: Sample, 1	Found in Sample: [S2] F2: Sample, 2	Found in Sample: [S3] F3: Sample, 3	Found in Sample: [S4] F4: Sample, 4	Found in Sample: [S5] F5: Sample, 5	Found in Sample: [S6] F6: Sample, 6	Found in Sample: [S7] F7: Sample, 7	Found in Sample: [S8] F8: Sample, 8	Found in Sample: [S9] F9: Sample, 9	Found in Sample: [S10] F10: Sample, 10	Confidence (by Search Engine): Mascot	Percolator q-Value (by Search Engine): Mascot	Percolator PEP (by Search Engine): Mascot	Ions Score (by Search Engine): Mascot
		High	KEEEAVLVGGEWSPSLDGLDPQADPQVLVR	1xDeamidated [Q22]	0.000283507	0.0012651	1	5	2	Q8N163	1	3234.62						*		*			*	0.0006365	0.000197	70
		High	VVTQNICQYR	1xCarbamidomethyl [C7]	0.000673352	0.0012651	1	6	1	Q8N163	0	1280.64					*						*	0.0007752	0.0006294	51
		High	RLTPLQLEIQR	1xDeamidated [Q6]	0.00622437	0.00132294	1	5	1	Q8N163	1	1367.8					*						*	0.0007752	0.004978	36
		High	TLAAEMQELR	1xDeamidated [Q7]	0.00705092	0.00132294	1	5	1	Q8N163	0	1162.58					*						*	0.0007752	0.005592	28
		High	ILLTLGIR		0.00278618	0.00132294	1	6	1	Q8N163	0	898.608							*				*	0.002031	0.003723	46
		High	TLAAEMQELR		0.0236013	0.00237446	1	5	2	Q8N163	0	1161.59					*		*				*	0.001114	0.02538	38
		High	QEGLDGGLPEEVLFGNLDLLPPPGK	1xDeamidated [Q1]	0.109919	0.00630146	1	6	1	Q8N163	0	2605.34					*						*	0.003761	0.07229	41
Q2TNB3	Cell migration-inducing protein 22	0	38.951	45	8	15	8	239	27.3	5.58	384					*		*	*			5721	PSME2
	Checked	Confidence	Sequence	Modifications	Qvality PEP	Qvality q-value	# Protein Groups	# Proteins	# PSMs	Master Protein Accessions	# Missed Cleavages	Theo. MH+ [Da]	Found in Sample: [S1] F1: Sample, 1	Found in Sample: [S2] F2: Sample, 2	Found in Sample: [S3] F3: Sample, 3	Found in Sample: [S4] F4: Sample, 4	Found in Sample: [S5] F5: Sample, 5	Found in Sample: [S6] F6: Sample, 6	Found in Sample: [S7] F7: Sample, 7	Found in Sample: [S8] F8: Sample, 8	Found in Sample: [S9] F9: Sample, 9	Found in Sample: [S10] F10: Sample, 10	Confidence (by Search Engine): Mascot	Percolator q-Value (by Search Engine): Mascot	Percolator PEP (by Search Engine): Mascot	Ions Score (by Search Engine): Mascot
		High	IIYLNQLLQEDSLNVADLTSLR		9.2377e-08	0.0012651	1	5	1	Q2TNB3	0	2531.37							*				*	0.002031	2.46e-07	113
		High	IIYLNQLLQEDSLNVADLTSLR	1xDeamidated [Q6]	2.84511e-07	0.0012651	1	5	1	Q2TNB3	0	2532.36							*				*	0.002031	7.045e-07	107
		High	VLSLLALVKPEVWTLK		0.000108449	0.0012651	1	6	2	Q2TNB3	0	1809.12					*		*				*	0.0007752	0.0001144	45
		High	QNLFQEAEEFLYR	1xGln->pyro-Glu [N-Term]	2.06733e-05	0.0012651	1	4	2	Q2TNB3	0	1669.79							*				*	0.002031	3.864e-05	70
		High	AFYAELYHIISSNLEK		3.42199e-05	0.0012651	1	5	1	Q2TNB3	0	1897.97							*				*	0.002031	6.168e-05	54
		High	QNLFQEAEEFLYR	1xDeamidated [Q5]	0.00782277	0.00132294	1	4	1	Q2TNB3	0	1687.8							*				*	0.002031	0.009748	55
		High	VEAFQTTISK		0.00194319	0.00132294	1	5	1	Q2TNB3	0	1123.6							*				*	0.002031	0.002662	48
		High	TKVEAFQTTISK		0.00832576	0.00132294	1	5	3	Q2TNB3	1	1352.74					*		*				*	0.0007752	0.006508	56
		High	CILVITWIQHLIPK	1xCarbamidomethyl [C1]; 1xDeamidated [Q9]	0.00176354	0.00132294	1	6	2	Q2TNB3	0	1735					*		*				*	0.002031	0.002432	36
		High	IEDGNDFGVAIQEK		0.0170827	0.001742	1	6	1	Q2TNB3	0	1534.74								*			*	0.001442	0.02009	48
B2RTS4	Centrosomal protein 170kDa	0	3.245	2	2	4	2	1486	164.5	7.24	27					*		*				9859	CEP170
	Checked	Confidence	Sequence	Modifications	Qvality PEP	Qvality q-value	# Protein Groups	# Proteins	# PSMs	Master Protein Accessions	# Missed Cleavages	Theo. MH+ [Da]	Found in Sample: [S1] F1: Sample, 1	Found in Sample: [S2] F2: Sample, 2	Found in Sample: [S3] F3: Sample, 3	Found in Sample: [S4] F4: Sample, 4	Found in Sample: [S5] F5: Sample, 5	Found in Sample: [S6] F6: Sample, 6	Found in Sample: [S7] F7: Sample, 7	Found in Sample: [S8] F8: Sample, 8	Found in Sample: [S9] F9: Sample, 9	Found in Sample: [S10] F10: Sample, 10	Confidence (by Search Engine): Mascot	Percolator q-Value (by Search Engine): Mascot	Percolator PEP (by Search Engine): Mascot	Ions Score (by Search Engine): Mascot
		High	SSPVNNHHSPGQTPTLGQPEAR	1xDeamidated [Q]	0.0184275	0.00186128	1	9	3	B2RTS4	0	2312.1					*		*				*	0.002031	0.02163	36
		High	VFDESLNFR		0.0375519	0.00318692	1	11	1	B2RTS4	0	1126.55					*						*	0.001114	0.02629	27
A0A1U9X8Y4	Chloride intracellular channel protein	0	63.719	67	11	32	11	240	26.8	5.26	603					*		*	*			1192	CLIC1
	Checked	Confidence	Sequence	Modifications	Qvality PEP	Qvality q-value	# Protein Groups	# Proteins	# PSMs	Master Protein Accessions	# Missed Cleavages	Theo. MH+ [Da]	Found in Sample: [S1] F1: Sample, 1	Found in Sample: [S2] F2: Sample, 2	Found in Sample: [S3] F3: Sample, 3	Found in Sample: [S4] F4: Sample, 4	Found in Sample: [S5] F5: Sample, 5	Found in Sample: [S6] F6: Sample, 6	Found in Sample: [S7] F7: Sample, 7	Found in Sample: [S8] F8: Sample, 8	Found in Sample: [S9] F9: Sample, 9	Found in Sample: [S10] F10: Sample, 10	Confidence (by Search Engine): Mascot	Percolator q-Value (by Search Engine): Mascot	Percolator PEP (by Search Engine): Mascot	Ions Score (by Search Engine): Mascot
		High	NSNPALNDNLEK		0.00107835	0.0012651	1	3	1	A0A1U9X8Y4	0	1328.64							*				*	0.002031	0.001537	41
		High	LAALNPESNTAGLDIFAK		9.47724e-06	0.0012651	1	3	3	A0A1U9X8Y4	0	1844.98					*		*	*			*	0.002031	1.862e-05	58
		High	LCPGGQLPFLLYGTEVHTDTNK	1xCarbamidomethyl [C2]	2.43984e-05	0.0012651	1	3	1	A0A1U9X8Y4	0	2460.22							*				*	0.002031	4.508e-05	65
		High	KFLDGNELTLADCNLLPK	1xCarbamidomethyl [C13]; 1xDeamidated [N14]	0.000784149	0.0012651	1	3	1	A0A1U9X8Y4	1	2062.05							*				*	0.002031	0.001147	66
		High	LHIVQVVCK	1xCarbamidomethyl [C8]	0.000965227	0.0012651	1	3	3	A0A1U9X8Y4	0	1095.63					*		*				*	0.002031	0.001392	56
		High	VLDNYLTSPLPEEVDETSAEDEGVSQR		4.65538e-06	0.0012651	1	3	2	A0A1U9X8Y4	0	2992.39							*				*	0.002031	9.559e-06	73
		High	VLDNYLTSPLPEEVDETSAEDEGVSQR	1xDeamidated [N4]	6.52866e-06	0.0012651	1	3	2	A0A1U9X8Y4	0	2993.37							*				*	0.002031	1.313e-05	90
		High	FLDGNELTLADCNLLPK	1xCarbamidomethyl [C12]; 1xDeamidated [N13]	0.000125386	0.0012651	1	3	1	A0A1U9X8Y4	0	1933.96							*				*	0.002031	0.0002078	73
		High	FLDGNELTLADCNLLPK	1xCarbamidomethyl [C12]	8.37006e-06	0.0012651	1	3	2	A0A1U9X8Y4	0	1932.97					*		*				*	0.0007752	1.048e-05	78
		High	GVTFNVTTVDTK		7.83785e-05	0.0012651	1	3	3	A0A1U9X8Y4	0	1281.67					*		*				*	0.0007752	8.483e-05	74
		High	EEFASTCPDDEEIELAYEQVAK	1xCarbamidomethyl [C7]	0.000214993	0.0012651	1	3	4	A0A1U9X8Y4	0	2573.12					*		*				*	0.002031	0.0003428	78
		High	IEEFLEAVLCPPR	1xCarbamidomethyl [C10]	0.00244246	0.00132294	1	3	1	A0A1U9X8Y4	0	1572.81					*						*	0.0007752	0.002088	25
		High	LFMVLWLK		0.00956193	0.00143901	1	3	3	A0A1U9X8Y4	0	1049.62					*		*				*	0.002031	0.01173	40
		High	LFMVLWLK	1xOxidation [M3]	0.0112888	0.00143901	1	3	1	A0A1U9X8Y4	0	1065.62							*				*	0.002031	0.01366	40
		High	LAALNPESNTAGLDIFAK	1xDeamidated [N5]	0.0112888	0.00143901	1	3	2	A0A1U9X8Y4	0	1845.96							*	*			*	0.002031	0.01365	35
		High	KFLDGNELTLADCNLLPK	1xCarbamidomethyl [C13]	0.0109051	0.00143901	1	3	1	A0A1U9X8Y4	1	2061.07							*				*	0.002031	0.01324	42
		High	LHIVQVVCK	1xCarbamidomethyl [C8]; 1xDeamidated [Q5]	0.0724906	0.00389166	1	3	1	A0A1U9X8Y4	0	1096.62							*				*	0.002856	0.07675	27
A0A087WVQ6	Clathrin heavy chain	0	180.972	34	38	84	34	1679	191.9	5.69	1880						*		*			1213	CLTC
	Checked	Confidence	Sequence	Modifications	Qvality PEP	Qvality q-value	# Protein Groups	# Proteins	# PSMs	Master Protein Accessions	# Missed Cleavages	Theo. MH+ [Da]	Found in Sample: [S1] F1: Sample, 1	Found in Sample: [S2] F2: Sample, 2	Found in Sample: [S3] F3: Sample, 3	Found in Sample: [S4] F4: Sample, 4	Found in Sample: [S5] F5: Sample, 5	Found in Sample: [S6] F6: Sample, 6	Found in Sample: [S7] F7: Sample, 7	Found in Sample: [S8] F8: Sample, 8	Found in Sample: [S9] F9: Sample, 9	Found in Sample: [S10] F10: Sample, 10	Confidence (by Search Engine): Mascot	Percolator q-Value (by Search Engine): Mascot	Percolator PEP (by Search Engine): Mascot	Ions Score (by Search Engine): Mascot
		High	NLQNLLILTAIK		1.29291e-05	0.0012651	1	4	3	A0A087WVQ6	0	1353.85						*		*			*	0.0006365	7.755e-06	81
		High	NNLAGAEELFAR		8.9992e-05	0.0012651	1	2	3	A0A087WVQ6	0	1304.66						*		*			*	0.0006365	5.944e-05	78
		High	NNRPSEGPLQTR		0.00111635	0.0012651	1	2	2	A0A087WVQ6	0	1368.7						*					*	0.0006365	0.0008204	42
		High	IYIDSNNNPER		0.000271982	0.0012651	1	2	1	A0A087WVQ6	0	1334.63						*					*	0.0006365	0.0001881	47
		High	LASTLVHLGEYQAAVDGAR		1.83371e-06	0.0012651	1	3	3	A0A087WVQ6	0	1971.03						*		*			*	0.0006365	1.003e-06	71
		High	LAELEEFINGPNNAHIQQVGDR	1xDeamidated [N13]	0.000200629	0.0012651	1	3	1	A0A087WVQ6	0	2465.21								*			*	0.0007728	0.00052	69
		High	LECSEELGDLVK	1xCarbamidomethyl [C3]	0.000376483	0.0012651	1	5	1	A0A087WVQ6	0	1391.67						*					*	0.0006365	0.0002636	48
		High	HSSLAGCQIINYR	1xCarbamidomethyl [C7]	1.59036e-05	0.0012651	1	2	3	A0A087WVQ6	0	1518.75						*		*			*	0.0006365	2.386e-05	49
		High	KFDVNTSAVQVLIEHIGNLDR	1xDeamidated [Q10]	0.000185936	0.0012651	1	2	1	A0A087WVQ6	1	2369.25								*			*	0.0007728	0.000488	56
		High	KFNALFAQGNYSEAAK		1.23735e-06	0.0012651	1	2	3	A0A087WVQ6	1	1758.88						*		*			*	0.0007728	7.7e-06	86
		High	LLEMNLMHAPQVADAILGNQMFTHYDR	2xDeamidated [N/Q]	7.44343e-06	0.0012651	1	2	2	A0A087WVQ6	0	3130.48						*		*			*	0.0007728	3.407e-05	67
		High	LLYNNVSNFGR		0.000463344	0.0012651	1	3	1	A0A087WVQ6	0	1296.67						*					*	0.0006365	0.0003286	54
		High	IHEGCEEPATHNALAK	1xCarbamidomethyl [C5]	7.17326e-07	0.0012651	1	2	3	A0A087WVQ6	0	1776.83						*		*			*	0.0006365	1.639e-06	79
		High	VGYTPDWIFLLR		0.00047635	0.0012651	1	5	3	A0A087WVQ6	0	1479.8						*		*			*	0.0006365	0.0003379	59
		High	VIQCFAETGQVQK	1xCarbamidomethyl [C4]	6.35089e-06	0.0012651	1	2	3	A0A087WVQ6	0	1507.76						*		*			*	0.0006365	3.685e-06	71
		High	YHEQLSTQSLIELFESFK		3.57277e-07	0.0012651	1	2	2	A0A087WVQ6	0	2199.1						*		*			*	0.0006365	1.814e-07	98
		High	YHEQLSTQSLIELFESFK	1xDeamidated [Q4]	0.000199247	0.0012651	1	2	1	A0A087WVQ6	0	2200.08								*			*	0.0007728	0.0005155	46
		High	WLLLTGISAQQNR		8.31249e-06	0.0012651	1	2	2	A0A087WVQ6	0	1499.83						*					*	0.0006365	4.905e-06	77
		High	WISLNTVALVTDNAVYHWSMEGESQPVK		0.000246882	0.0012651	1	2	1	A0A087WVQ6	0	3174.56								*			*	0.0007728	0.000615	38
		High	WISLNTVALVTDNAVYHWSMEGESQPVK	2xDeamidated [N5; N13]	0.000682741	0.0012651	1	2	1	A0A087WVQ6	0	3176.52						*					*	0.0006365	0.0004909	43
		High	WISLNTVALVTDNAVYHWSMEGESQPVK	1xDeamidated [N13]; 1xOxidation [M20]	0.000562433	0.0012651	1	2	1	A0A087WVQ6	0	3191.54						*					*	0.0006365	0.0004018	46
		High	RPISADSAIMNPASK		1.01292e-06	0.0012651	1	5	3	A0A087WVQ6	0	1557.81						*		*			*	0.0007728	6.51e-06	67
		High	SVNESLNNLFITEEDYQALR		5.34443e-06	0.0012651	2	4	2	K7EJJ5; A0A087WVQ6	0	2355.15						*		*			*	0.0006365	3.092e-06	95
		High	SVNESLNNLFITEEDYQALR	2xDeamidated [N7; N8]	0.000163049	0.0012651	2	4	1	K7EJJ5; A0A087WVQ6	0	2357.11						*					*	0.0006365	0.0001101	94
		High	DTELAEELLQWFLQEEK		1.09554e-05	0.0012651	3	6	2	K7EJJ5; J3KRF5; A0A087WVQ6	0	2121.04						*		*			*	0.0007728	4.671e-05	65
		High	FDFVHDLVLYLYR		7.9753e-06	0.0012651	1	2	4	A0A087WVQ6	0	1699.88						*		*			*	0.0006365	1.262e-05	61
		High	FQSVPAQPGQTSPLLQYFGILLDQGQLNK	1xDeamidated [Q16]	8.9992e-05	0.0012651	1	2	2	A0A087WVQ6	0	3188.66						*					*	0.0006365	5.942e-05	59
		High	FQSVPAQPGQTSPLLQYFGILLDQGQLNK	2xDeamidated [Q2; N28]	0.000574235	0.0012651	1	2	1	A0A087WVQ6	0	3189.65								*			*	0.0007728	0.001237	58
		High	FQEHLQLQNLGINPANIGFSTLTMESDK	1xDeamidated [N16]	1.12845e-07	0.0012651	1	5	1	A0A087WVQ6	0	3146.55								*			*	0.0007728	1.057e-06	68
		High	AFMTADLPNELIELLEK		0.000213511	0.0012651	1	4	3	A0A087WVQ6	0	1947.01						*		*			*	0.0006365	0.000323	51
		High	AFMTADLPNELIELLEK	1xOxidation [M3]	0.000188525	0.0012651	1	4	2	A0A087WVQ6	0	1963.01						*		*			*	0.0006365	0.0001281	63
		High	EDKLECSEELGDLVK	1xCarbamidomethyl [C6]	0.00597094	0.00132294	1	5	1	A0A087WVQ6	1	1763.84						*					*	0.000819	0.00841	28
		High	RPISADSAIMNPASK	1xOxidation [M10]	0.00468515	0.00132294	1	5	1	A0A087WVQ6	0	1573.8						*					*	0.000819	0.00366	43
		High	RDPHLACVAYER	1xCarbamidomethyl [C7]	0.00377946	0.00132294	1	4	1	A0A087WVQ6	1	1486.72								*			*	0.0007728	0.005825	31
		High	YESLELCRPVLQQGR	1xCarbamidomethyl [C7]	0.0075044	0.00132294	1	2	3	A0A087WVQ6	0	1847.94						*		*			*	0.000819	0.005995	49
		High	AFMTADLPNELIELLEK	1xDeamidated [N9]	0.00169173	0.00132294	1	4	1	A0A087WVQ6	0	1948								*			*	0.0007728	0.003011	50
		High	TLQIFNIEMK	1xDeamidated [Q3]	0.00357564	0.00132294	1	7	2	A0A087WVQ6	0	1237.65						*		*			*	0.0007728	0.005575	33
		High	TLQIFNIEMK		0.00263592	0.00132294	1	7	1	A0A087WVQ6	0	1236.67						*					*	0.000819	0.002006	49
		High	ISGETIFVTAPHEATAGIIGVNR		0.00206824	0.00132294	1	2	1	A0A087WVQ6	0	2353.25						*					*	0.000819	0.001557	38
		High	LASTLVHLGEYQAAVDGAR	1xDeamidated [Q12]	0.00223205	0.00132294	1	3	1	A0A087WVQ6	0	1972.01						*					*	0.000819	0.001689	47
		High	FDVNTSAVQVLIEHIGNLDR	1xDeamidated [N17]	0.00261772	0.00132294	1	2	1	A0A087WVQ6	0	2241.15						*					*	0.000819	0.001997	49
		High	LLLPWLEAR		0.00422262	0.00132294	1	2	1	A0A087WVQ6	0	1110.67								*			*	0.0007728	0.008894	29
		High	HNIMDFAMPYFIQVMK		0.00465279	0.00132294	3	6	1	K7EJJ5; J3KRF5; A0A087WVQ6	0	1984.95								*			*	0.0007728	0.006945	33
		High	HNIMDFAMPYFIQVMK	2xDeamidated [N2; Q13]	0.00208262	0.00132294	3	6	1	K7EJJ5; J3KRF5; A0A087WVQ6	0	1986.92						*					*	0.000819	0.001578	36
		High	AHIAQLCEK	1xCarbamidomethyl [C7]	0.00962833	0.00143901	1	5	1	A0A087WVQ6	0	1069.55						*					*	0.000819	0.007758	33
		High	LHIIEVGTPPTGNQPFPK		0.00904691	0.00143901	1	2	1	A0A087WVQ6	0	1945.05								*			*	0.0007728	0.01196	42
		High	IVLDNSVFSEHR		0.0190728	0.00186128	1	4	1	A0A087WVQ6	0	1415.73						*					*	0.0015	0.01583	41
		High	VVGAMQLYSVDR	1xOxidation [M5]	0.0283959	0.00291372	1	4	1	A0A087WVQ6	0	1353.68								*			*	0.003027	0.03039	28
		High	RPISADSAIMNPASK	1xDeamidated [N11]; 1xOxidation [M10]	0.0430054	0.00327695	1	5	1	A0A087WVQ6	0	1574.78						*					*	0.002653	0.03671	36
		High	DTELAEELLQWFLQEEKR	1xDeamidated [Q14]	0.0605913	0.00334777	3	6	1	K7EJJ5; J3KRF5; A0A087WVQ6	1	2278.12						*					*	0.002905	0.05277	51
F8WJN3	Cleavage and polyadenylation-specificity factor subunit 6	0	10.484	8	2	2	2	478	52.2	6.43	138							*					CPSF6
	Checked	Confidence	Sequence	Modifications	Qvality PEP	Qvality q-value	# Protein Groups	# Proteins	# PSMs	Master Protein Accessions	# Missed Cleavages	Theo. MH+ [Da]	Found in Sample: [S1] F1: Sample, 1	Found in Sample: [S2] F2: Sample, 2	Found in Sample: [S3] F3: Sample, 3	Found in Sample: [S4] F4: Sample, 4	Found in Sample: [S5] F5: Sample, 5	Found in Sample: [S6] F6: Sample, 6	Found in Sample: [S7] F7: Sample, 7	Found in Sample: [S8] F8: Sample, 8	Found in Sample: [S9] F9: Sample, 9	Found in Sample: [S10] F10: Sample, 10	Confidence (by Search Engine): Mascot	Percolator q-Value (by Search Engine): Mascot	Percolator PEP (by Search Engine): Mascot	Ions Score (by Search Engine): Mascot
		High	AVSDASAGDYGSAIETLVTAISLIK		6.32006e-08	0.0012651	1	3	1	F8WJN3	0	2452.28							*				*	0.002031	1.728e-07	91
		High	GAAPNVVYTYTGK		0.000113824	0.0012651	1	3	1	F8WJN3	0	1340.68							*				*	0.002031	0.0001898	74
K7EIG1	Clustered mitochondria protein homolog (Fragment)	0	14.442	7	7	8	7	1251	140.5	6.4	102						*		*				CLUH
	Checked	Confidence	Sequence	Modifications	Qvality PEP	Qvality q-value	# Protein Groups	# Proteins	# PSMs	Master Protein Accessions	# Missed Cleavages	Theo. MH+ [Da]	Found in Sample: [S1] F1: Sample, 1	Found in Sample: [S2] F2: Sample, 2	Found in Sample: [S3] F3: Sample, 3	Found in Sample: [S4] F4: Sample, 4	Found in Sample: [S5] F5: Sample, 5	Found in Sample: [S6] F6: Sample, 6	Found in Sample: [S7] F7: Sample, 7	Found in Sample: [S8] F8: Sample, 8	Found in Sample: [S9] F9: Sample, 9	Found in Sample: [S10] F10: Sample, 10	Confidence (by Search Engine): Mascot	Percolator q-Value (by Search Engine): Mascot	Percolator PEP (by Search Engine): Mascot	Ions Score (by Search Engine): Mascot
		High	IGIGELITR		0.000339371	0.0012651	1	3	2	K7EIG1	0	971.588						*		*			*	0.0006365	0.0002369	62
		High	CLTQQAVALQR	1xCarbamidomethyl [C1]; 1xDeamidated [Q10]	0.00143256	0.0012651	1	3	1	K7EIG1	0	1288.67								*			*	0.0007728	0.002635	40
		High	IATPFQVYSWTAPQAEHAMDCVR	1xCarbamidomethyl [C21]; 1xDeamidated [Q14]	0.00976251	0.00143901	1	3	1	K7EIG1	0	2679.23						*					*	0.000819	0.007849	50
		High	VLELVLR		0.0259787	0.00286171	1	4	1	K7EIG1	0	841.551						*					*	0.002419	0.02176	25
		High	DAAAFLLSCQIPGLVK	1xCarbamidomethyl [C9]	0.0256252	0.00286171	1	2	1	K7EIG1	0	1702.92						*					*	0.002191	0.02144	30
		High	VHSDFTAAATR		0.0327735	0.00291372	1	3	1	K7EIG1	0	1175.58								*			*	0.003027	0.03421	28
		High	QELVDAFVEHR		0.0537158	0.00334777	1	3	1	K7EIG1	0	1342.67						*					*	0.002905	0.04627	31
P53621	Coatomer subunit alpha	0	42.44	14	13	19	13	1224	138.3	7.66	223						*		*			1314	COPA
	Checked	Confidence	Sequence	Modifications	Qvality PEP	Qvality q-value	# Protein Groups	# Proteins	# PSMs	Master Protein Accessions	# Missed Cleavages	Theo. MH+ [Da]	Found in Sample: [S1] F1: Sample, 1	Found in Sample: [S2] F2: Sample, 2	Found in Sample: [S3] F3: Sample, 3	Found in Sample: [S4] F4: Sample, 4	Found in Sample: [S5] F5: Sample, 5	Found in Sample: [S6] F6: Sample, 6	Found in Sample: [S7] F7: Sample, 7	Found in Sample: [S8] F8: Sample, 8	Found in Sample: [S9] F9: Sample, 9	Found in Sample: [S10] F10: Sample, 10	Confidence (by Search Engine): Mascot	Percolator q-Value (by Search Engine): Mascot	Percolator PEP (by Search Engine): Mascot	Ions Score (by Search Engine): Mascot
		High	LVGQSIIAYLQK		7.01771e-05	0.0012651	1	1	2	P53621	0	1332.79						*		*			*	0.0007728	0.0002175	60
		High	LSFLYLITGNLEK		5.07242e-05	0.0012651	1	1	1	P53621	0	1510.85						*					*	0.0006365	3.245e-05	61
		High	LSFLYLITGNLEK	1xDeamidated [N10]	0.000172321	0.0012651	1	1	1	P53621	0	1511.84						*					*	0.0006365	0.0001166	45
		High	LLELGPKPEVAQQTR		0.000473065	0.0012651	1	1	1	P53621	0	1678.95								*			*	0.0007728	0.001054	61
		High	CLFTLLGHLDYIR	1xCarbamidomethyl [C1]	0.000590358	0.0012651	1	1	3	P53621	0	1620.86						*		*			*	0.0006365	0.0004237	32
		High	ASNLENSTYDLYTIPK		0.000152159	0.0012651	1	1	1	P53621	0	1828.9						*					*	0.0006365	0.0001028	74
		High	DADSITLFDVQQK		7.67708e-05	0.0012651	1	1	1	P53621	0	1479.73						*					*	0.0006365	5.029e-05	49
		High	GVNWAAFHPTMPLIVSGADDR	1xDeamidated [N3]	0.00165693	0.0012651	1	1	1	P53621	0	2255.09						*					*	0.0006365	0.001242	35
		High	GITGVDLFGTTDAVVK		0.000965227	0.0012651	1	1	1	P53621	0	1592.85						*					*	0.0006365	0.0007045	33
		High	VWDISGLR		0.0075044	0.00132294	1	1	3	P53621	0	945.515						*		*			*	0.000819	0.00596	43
		High	HAIVICNR	1xCarbamidomethyl [C6]	0.00481682	0.00132294	1	1	1	P53621	0	982.525								*			*	0.0007728	0.007147	31
		High	VLTIDPTEFK		0.0094305	0.00143901	1	1	1	P53621	0	1162.64						*					*	0.000819	0.007589	42
		High	GFFEGTIASK		0.0245928	0.00253597	1	1	1	P53621	0	1056.54						*					*	0.002191	0.0206	48
		High	LGEVALLQGNHQIVEMCYQR	1xCarbamidomethyl [C17]; 2xDeamidated [N10; Q12]	0.0310331	0.00291372	1	1	1	P53621	0	2360.14								*			*	0.003027	0.03277	28
E9PP73	Coatomer subunit beta (Fragment)	0	21.017	16	6	10	6	485	55.4	6.43	120						*		*				COPB1
	Checked	Confidence	Sequence	Modifications	Qvality PEP	Qvality q-value	# Protein Groups	# Proteins	# PSMs	Master Protein Accessions	# Missed Cleavages	Theo. MH+ [Da]	Found in Sample: [S1] F1: Sample, 1	Found in Sample: [S2] F2: Sample, 2	Found in Sample: [S3] F3: Sample, 3	Found in Sample: [S4] F4: Sample, 4	Found in Sample: [S5] F5: Sample, 5	Found in Sample: [S6] F6: Sample, 6	Found in Sample: [S7] F7: Sample, 7	Found in Sample: [S8] F8: Sample, 8	Found in Sample: [S9] F9: Sample, 9	Found in Sample: [S10] F10: Sample, 10	Confidence (by Search Engine): Mascot	Percolator q-Value (by Search Engine): Mascot	Percolator PEP (by Search Engine): Mascot	Ions Score (by Search Engine): Mascot
		High	NFEHLIPDAPELIHDFLVNEK		0.000127132	0.0012651	1	2	1	E9PP73	0	2490.27						*					*	0.0006365	8.529e-05	47
		High	NFEHLIPDAPELIHDFLVNEK	2xDeamidated [N1; N19]	3.02208e-05	0.0012651	1	2	2	E9PP73	0	2492.23						*		*			*	0.0007728	0.0001084	54
		High	NAVLAIYTIYR		0.000932373	0.0012651	1	2	2	E9PP73	0	1296.73						*					*	0.0006365	0.0006829	46
		High	GALWILGEYCSTK	1xCarbamidomethyl [C10]	0.000125386	0.0012651	1	2	1	E9PP73	0	1497.74						*					*	0.0006365	8.363e-05	48
		High	LPGLLMTIIR		0.00288441	0.00132294	1	4	2	E9PP73	0	1126.7						*		*			*	0.000819	0.00252	35
		High	VLQDLVMDILR		0.0141798	0.00161542	1	2	1	E9PP73	0	1314.74								*			*	0.0007728	0.01727	33
		High	NAFMMLIHADQDR	1xDeamidated [N1]	0.0485628	0.00327695	1	2	1	E9PP73	0	1562.71						*					*	0.002653	0.04185	27
P35606	Coatomer subunit beta'	0	48.053	21	12	16	12	906	102.4	5.27	315						*		*			9276	COPB2
	Checked	Confidence	Sequence	Modifications	Qvality PEP	Qvality q-value	# Protein Groups	# Proteins	# PSMs	Master Protein Accessions	# Missed Cleavages	Theo. MH+ [Da]	Found in Sample: [S1] F1: Sample, 1	Found in Sample: [S2] F2: Sample, 2	Found in Sample: [S3] F3: Sample, 3	Found in Sample: [S4] F4: Sample, 4	Found in Sample: [S5] F5: Sample, 5	Found in Sample: [S6] F6: Sample, 6	Found in Sample: [S7] F7: Sample, 7	Found in Sample: [S8] F8: Sample, 8	Found in Sample: [S9] F9: Sample, 9	Found in Sample: [S10] F10: Sample, 10	Confidence (by Search Engine): Mascot	Percolator q-Value (by Search Engine): Mascot	Percolator PEP (by Search Engine): Mascot	Ions Score (by Search Engine): Mascot
		High	IAYQLAVEAESEQK		0.000517603	0.0012651	1	1	1	P35606	0	1578.8						*					*	0.0006365	0.0003674	39
		High	VHMFEAHSDYIR		0.00042348	0.0012651	1	7	1	P35606	0	1504.7						*					*	0.0006365	0.0002997	35
		High	VWQLGSSSPNFTLEGHEK		1.2577e-05	0.0012651	1	2	1	P35606	0	2015.98						*					*	0.0006365	7.58e-06	61
		High	VWQLGSSSPNFTLEGHEK	1xDeamidated [N10]	0.000114613	0.0012651	1	2	1	P35606	0	2016.97						*					*	0.0006365	7.638e-05	59
		High	SFGSAQEFAWAHDSSEYAIR		0.00157848	0.0012651	1	2	1	P35606	0	2259.01						*					*	0.0006365	0.001182	41
		High	SVNGLAFYDWDNTELIR	1xDeamidated [N12]	6.13547e-06	0.0012651	1	2	1	P35606	0	2013.96								*			*	0.0007728	2.89e-05	49
		High	DNNQFASASLDR		0.000499997	0.0012651	1	3	1	P35606	0	1337.61						*					*	0.0006365	0.0003542	59
		High	AAESLADPTEYENLFPGLK		9.60897e-06	0.0012651	1	1	1	P35606	0	2065.01						*					*	0.0006365	5.709e-06	79
		High	EAFVVEEWVK		0.00149337	0.0012651	1	2	1	P35606	0	1235.63						*					*	0.0006365	0.001114	31
		High	GSNNVALGYDEGSIIVK		6.19725e-05	0.0012651	1	1	1	P35606	0	1735.89						*					*	0.0006365	4.002e-05	67
		High	TMYLLGYIPK		0.00205396	0.00132294	1	1	3	P35606	0	1198.65						*		*			*	0.000819	0.001549	48
		High	VLAAQETHEGVTEDGIEDAFEVLGEIQEIVK	1xDeamidated [Q27]	0.00949599	0.00143901	1	2	1	P35606	0	3369.66								*			*	0.0007728	0.01241	49
		High	DNNQFASASLDR	2xDeamidated [N2; N3]	0.0134177	0.00161542	1	3	1	P35606	0	1339.58						*					*	0.001165	0.01092	44
		High	VWCVASLR	1xCarbamidomethyl [C3]	0.0185548	0.00186128	1	1	1	P35606	0	990.519								*			*	0.001442	0.0215	36
P48444	Coatomer subunit delta	0	3.445	5	2	2	2	511	57.2	6.21	37							*				372	ARCN1
	Checked	Confidence	Sequence	Modifications	Qvality PEP	Qvality q-value	# Protein Groups	# Proteins	# PSMs	Master Protein Accessions	# Missed Cleavages	Theo. MH+ [Da]	Found in Sample: [S1] F1: Sample, 1	Found in Sample: [S2] F2: Sample, 2	Found in Sample: [S3] F3: Sample, 3	Found in Sample: [S4] F4: Sample, 4	Found in Sample: [S5] F5: Sample, 5	Found in Sample: [S6] F6: Sample, 6	Found in Sample: [S7] F7: Sample, 7	Found in Sample: [S8] F8: Sample, 8	Found in Sample: [S9] F9: Sample, 9	Found in Sample: [S10] F10: Sample, 10	Confidence (by Search Engine): Mascot	Percolator q-Value (by Search Engine): Mascot	Percolator PEP (by Search Engine): Mascot	Ions Score (by Search Engine): Mascot
		High	NSNILEDLETLR		0.0105344	0.00143901	1	4	1	P48444	0	1416.73							*				*	0.002031	0.01282	39
		High	VTQVDGNSPVR		0.0244248	0.00253597	1	3	1	P48444	0	1171.61							*				*	0.002031	0.02802	31
O14579	Coatomer subunit epsilon	0	46.762	41	6	17	6	308	34.5	5.12	481					*		*				11316	COPE
	Checked	Confidence	Sequence	Modifications	Qvality PEP	Qvality q-value	# Protein Groups	# Proteins	# PSMs	Master Protein Accessions	# Missed Cleavages	Theo. MH+ [Da]	Found in Sample: [S1] F1: Sample, 1	Found in Sample: [S2] F2: Sample, 2	Found in Sample: [S3] F3: Sample, 3	Found in Sample: [S4] F4: Sample, 4	Found in Sample: [S5] F5: Sample, 5	Found in Sample: [S6] F6: Sample, 6	Found in Sample: [S7] F7: Sample, 7	Found in Sample: [S8] F8: Sample, 8	Found in Sample: [S9] F9: Sample, 9	Found in Sample: [S10] F10: Sample, 10	Confidence (by Search Engine): Mascot	Percolator q-Value (by Search Engine): Mascot	Percolator PEP (by Search Engine): Mascot	Ions Score (by Search Engine): Mascot
		High	LQDAYYIFQEMADK		0.000216485	0.0012651	1	4	3	O14579	0	1734.8					*		*				*	0.002031	0.0003445	80
		High	NAFYIGSYQQCINEAQR	1xCarbamidomethyl [C11]	6.07016e-05	0.0012651	1	4	1	O14579	0	2061.94							*				*	0.002031	0.0001051	58
		High	NAFYIGSYQQCINEAQR	1xCarbamidomethyl [C11]; 1xDeamidated [N1]	3.00129e-05	0.0012651	1	4	1	O14579	0	2062.93							*				*	0.002031	5.442e-05	64
		High	MQDLDEDATLTQLATAWVSLATGGEK		6.64887e-07	0.0012651	1	4	2	O14579	0	2764.33							*				*	0.002031	1.558e-06	87
		High	MQDLDEDATLTQLATAWVSLATGGEK	1xOxidation [M1]	0.00135532	0.0012651	1	4	1	O14579	0	2780.33							*				*	0.002031	0.001905	46
		High	MQDLDEDATLTQLATAWVSLATGGEK	1xDeamidated [Q12]; 1xOxidation [M1]	0.000965227	0.0012651	1	4	1	O14579	0	2781.31							*				*	0.002031	0.001393	46
		High	SVDVTNTTFLLMAASIYLHDQNPDAALR	1xDeamidated [N22]	1.35691e-05	0.0012651	1	4	1	O14579	0	3077.52							*				*	0.002031	2.592e-05	77
		High	SVDVTNTTFLLMAASIYLHDQNPDAALR	2xDeamidated [Q21; N22]; 1xOxidation [M12]	7.39224e-06	0.0012651	1	4	2	O14579	0	3094.5							*				*	0.002031	1.471e-05	90
		High	APPAPGPASGGSGEVDELFDVK		2.50815e-05	0.0012651	1	4	2	O14579	0	2097.01							*				*	0.002031	4.624e-05	55
		High	FGVVLDEIKPSSAPELQAVR		0.000473065	0.0012651	1	5	1	O14579	0	2155.18					*						*	0.0007752	0.0004524	53
		High	FGVVLDEIKPSSAPELQAVR	1xDeamidated [Q17]	0.00103445	0.0012651	1	5	1	O14579	0	2156.16							*				*	0.002031	0.001485	44
		High	LQDAYYIFQEMADK	2xDeamidated [Q2; Q9]	0.00340633	0.00132294	1	4	1	O14579	0	1736.77							*				*	0.002031	0.004492	39
Q9Y678	Coatomer subunit gamma-1	0	40.644	22	11	20	10	874	97.7	5.47	461						*		*			22820	COPG1
	Checked	Confidence	Sequence	Modifications	Qvality PEP	Qvality q-value	# Protein Groups	# Proteins	# PSMs	Master Protein Accessions	# Missed Cleavages	Theo. MH+ [Da]	Found in Sample: [S1] F1: Sample, 1	Found in Sample: [S2] F2: Sample, 2	Found in Sample: [S3] F3: Sample, 3	Found in Sample: [S4] F4: Sample, 4	Found in Sample: [S5] F5: Sample, 5	Found in Sample: [S6] F6: Sample, 6	Found in Sample: [S7] F7: Sample, 7	Found in Sample: [S8] F8: Sample, 8	Found in Sample: [S9] F9: Sample, 9	Found in Sample: [S10] F10: Sample, 10	Confidence (by Search Engine): Mascot	Percolator q-Value (by Search Engine): Mascot	Percolator PEP (by Search Engine): Mascot	Ions Score (by Search Engine): Mascot
		High	SIATLAITTLLK		0.000115408	0.0012651	2	7	3	Q9NUP3; Q9Y678	0	1244.78						*		*			*	0.0007728	0.0003279	64
		High	DSPLFDFIESCLR	1xCarbamidomethyl [C11]	0.00108585	0.0012651	1	2	1	Q9Y678	0	1598.75						*					*	0.0006365	0.0007958	44
		High	EMSCIAEDVIIVTSSLTK	1xCarbamidomethyl [C4]	9.28303e-06	0.0012651	1	1	3	Q9Y678	0	1996						*		*			*	0.0006365	5.514e-06	63
		High	ELAPAVSVLQLFCSSPK	1xCarbamidomethyl [C13]	2.65057e-05	0.0012651	1	3	1	Q9Y678	0	1845.98						*					*	0.0006365	1.652e-05	81
		High	AIVDCIISIIEENSESK	1xCarbamidomethyl [C5]	5.57039e-06	0.0012651	1	3	3	Q9Y678	0	1919.96						*		*			*	0.0006365	3.227e-06	72
		High	AIVDCIISIIEENSESK	1xCarbamidomethyl [C5]; 1xDeamidated [N13]	0.000102617	0.0012651	1	3	2	Q9Y678	0	1920.95						*		*			*	0.0007728	0.000298	50
		High	SLPYNQPGTCYTLVALPK	1xCarbamidomethyl [C10]	0.00220133	0.00132294	1	5	1	Q9Y678	0	2022.04								*			*	0.0007728	0.003738	43
		High	FGAQNEEMLPSILVLLK	1xDeamidated [N5]	0.00192978	0.00132294	1	3	1	Q9Y678	0	1903.02						*					*	0.000819	0.001451	42
		High	LNFEAAWDEVGDEFEKEETFTLSTIK		0.00231074	0.00132294	1	4	1	Q9Y678	1	3048.44								*			*	0.0007728	0.003904	45
		High	QISSFMSEISDEFK	1xDeamidated [Q1]	0.018812	0.00186128	1	3	1	Q9Y678	0	1648.74								*			*	0.001442	0.02178	91
		High	ILYLINQGEHLGTTEATEAFFAMTK	1xDeamidated [N/Q]	0.0578232	0.00334777	1	1	2	Q9Y678	0	2799.39						*		*			*	0.003027	0.05465	39
		High	NTHTLLLAGVFR		0.0710671	0.00389166	1	4	1	Q9Y678	0	1341.76								*			*	0.004147	0.06464	25
F8W651	Coatomer subunit zeta-1	0	9.351	25	2	4	2	119	13.4	4.82	123					*		*					COPZ1
	Checked	Confidence	Sequence	Modifications	Qvality PEP	Qvality q-value	# Protein Groups	# Proteins	# PSMs	Master Protein Accessions	# Missed Cleavages	Theo. MH+ [Da]	Found in Sample: [S1] F1: Sample, 1	Found in Sample: [S2] F2: Sample, 2	Found in Sample: [S3] F3: Sample, 3	Found in Sample: [S4] F4: Sample, 4	Found in Sample: [S5] F5: Sample, 5	Found in Sample: [S6] F6: Sample, 6	Found in Sample: [S7] F7: Sample, 7	Found in Sample: [S8] F8: Sample, 8	Found in Sample: [S9] F9: Sample, 9	Found in Sample: [S10] F10: Sample, 10	Confidence (by Search Engine): Mascot	Percolator q-Value (by Search Engine): Mascot	Percolator PEP (by Search Engine): Mascot	Ions Score (by Search Engine): Mascot
		High	GEDVPLTEQTVSQVLQSAK		5.54339e-08	0.0012651	1	5	3	F8W651	0	2029.04					*		*				*	0.0007752	9.67e-08	102
		High	AILILDNDGDR		0.00572782	0.00132294	1	9	1	F8W651	0	1214.64					*						*	0.0007752	0.004609	30
E9PK25	Cofilin-1	0	12.3	22	4	5	4	204	22.7	8.34	198					*		*					CFL1
	Checked	Confidence	Sequence	Modifications	Qvality PEP	Qvality q-value	# Protein Groups	# Proteins	# PSMs	Master Protein Accessions	# Missed Cleavages	Theo. MH+ [Da]	Found in Sample: [S1] F1: Sample, 1	Found in Sample: [S2] F2: Sample, 2	Found in Sample: [S3] F3: Sample, 3	Found in Sample: [S4] F4: Sample, 4	Found in Sample: [S5] F5: Sample, 5	Found in Sample: [S6] F6: Sample, 6	Found in Sample: [S7] F7: Sample, 7	Found in Sample: [S8] F8: Sample, 8	Found in Sample: [S9] F9: Sample, 9	Found in Sample: [S10] F10: Sample, 10	Confidence (by Search Engine): Mascot	Percolator q-Value (by Search Engine): Mascot	Percolator PEP (by Search Engine): Mascot	Ions Score (by Search Engine): Mascot
		High	EILVGDVGQTVDDPYATFVK		3.63872e-08	0.0012651	1	8	2	E9PK25	0	2166.1					*		*				*	0.0007752	6.531e-08	97
		High	HELQANCYEEVK	1xCarbamidomethyl [C7]	0.00428155	0.00132294	1	4	1	E9PK25	0	1519.68					*						*	0.0007752	0.003504	36
		High	YALYDATYETK		0.0237638	0.00237446	1	8	1	E9PK25	0	1337.63					*						*	0.001114	0.01721	30
		High	HELQANCYEEVKDR	1xCarbamidomethyl [C7]; 1xDeamidated [Q4]	0.124786	0.00790124	1	4	1	E9PK25	1	1791.8							*				*	0.006709	0.1272	41
Q9NX08	COMM domain-containing protein 8	0	3.916	21	2	2	2	183	21.1	5.43	29							*				54951	COMMD8
	Checked	Confidence	Sequence	Modifications	Qvality PEP	Qvality q-value	# Protein Groups	# Proteins	# PSMs	Master Protein Accessions	# Missed Cleavages	Theo. MH+ [Da]	Found in Sample: [S1] F1: Sample, 1	Found in Sample: [S2] F2: Sample, 2	Found in Sample: [S3] F3: Sample, 3	Found in Sample: [S4] F4: Sample, 4	Found in Sample: [S5] F5: Sample, 5	Found in Sample: [S6] F6: Sample, 6	Found in Sample: [S7] F7: Sample, 7	Found in Sample: [S8] F8: Sample, 8	Found in Sample: [S9] F9: Sample, 9	Found in Sample: [S10] F10: Sample, 10	Confidence (by Search Engine): Mascot	Percolator q-Value (by Search Engine): Mascot	Percolator PEP (by Search Engine): Mascot	Ions Score (by Search Engine): Mascot
		High	EELQNLIQSLEAANK		0.00657906	0.00132294	1	1	1	Q9NX08	0	1699.89							*				*	0.002031	0.0083	29
		High	NLPDEEIFQQLNQLNSLHQETIMK	2xDeamidated [N1; Q9]	0.0120968	0.00143901	1	1	1	Q9NX08	0	2884.4							*				*	0.002031	0.01463	33
Q9P000	COMM domain-containing protein 9	0	9.179	28	3	3	3	198	21.8	5.88	65					*		*				29099	COMMD9
	Checked	Confidence	Sequence	Modifications	Qvality PEP	Qvality q-value	# Protein Groups	# Proteins	# PSMs	Master Protein Accessions	# Missed Cleavages	Theo. MH+ [Da]	Found in Sample: [S1] F1: Sample, 1	Found in Sample: [S2] F2: Sample, 2	Found in Sample: [S3] F3: Sample, 3	Found in Sample: [S4] F4: Sample, 4	Found in Sample: [S5] F5: Sample, 5	Found in Sample: [S6] F6: Sample, 6	Found in Sample: [S7] F7: Sample, 7	Found in Sample: [S8] F8: Sample, 8	Found in Sample: [S9] F9: Sample, 9	Found in Sample: [S10] F10: Sample, 10	Confidence (by Search Engine): Mascot	Percolator q-Value (by Search Engine): Mascot	Percolator PEP (by Search Engine): Mascot	Ions Score (by Search Engine): Mascot
		High	LLDVTCSSLSVTQEEAEELLQALHR	1xCarbamidomethyl [C6]; 1xDeamidated [Q13]	1.91617e-05	0.0012651	1	4	1	Q9P000	0	2842.41							*				*	0.002031	3.584e-05	59
		High	DLSSAEAILALFPENFHQNLK	1xDeamidated [N15]	0.00740117	0.00132294	1	4	1	Q9P000	0	2358.2					*						*	0.0007752	0.005815	38
		High	IILEHVSTWR		0.00234299	0.00132294	1	2	1	Q9P000	0	1253.7							*				*	0.002031	0.00318	37
B3KMS0	Condensin complex subunit 1	0	9.371	4	5	5	5	1401	157.1	6.61	55						*		*			9918	NCAPD2
	Checked	Confidence	Sequence	Modifications	Qvality PEP	Qvality q-value	# Protein Groups	# Proteins	# PSMs	Master Protein Accessions	# Missed Cleavages	Theo. MH+ [Da]	Found in Sample: [S1] F1: Sample, 1	Found in Sample: [S2] F2: Sample, 2	Found in Sample: [S3] F3: Sample, 3	Found in Sample: [S4] F4: Sample, 4	Found in Sample: [S5] F5: Sample, 5	Found in Sample: [S6] F6: Sample, 6	Found in Sample: [S7] F7: Sample, 7	Found in Sample: [S8] F8: Sample, 8	Found in Sample: [S9] F9: Sample, 9	Found in Sample: [S10] F10: Sample, 10	Confidence (by Search Engine): Mascot	Percolator q-Value (by Search Engine): Mascot	Percolator PEP (by Search Engine): Mascot	Ions Score (by Search Engine): Mascot
		High	LSDESIFSAFLSVVGK		0.000259128	0.0012651	1	4	1	B3KMS0	0	1698.89						*					*	0.0006365	0.0001788	48
		High	VLQLFTR		0.0147794	0.001742	1	6	1	B3KMS0	0	876.53						*					*	0.001165	0.01212	32
		High	LLNILGLIFK		0.0362972	0.00291372	1	6	1	B3KMS0	0	1143.75								*			*	0.003027	0.03724	34
		High	LLENPTINHQK		0.0678471	0.00361037	1	7	1	B3KMS0	0	1306.71						*					*	0.003477	0.05907	25
		High	DQFLDTLQAHGHDVNSFVR	2xDeamidated [Q8; N15]	0.100477	0.00549704	1	6	1	B3KMS0	0	2201.03						*					*	0.003974	0.08918	38
H0Y9Z8	Condensin complex subunit 3 (Fragment)	0	5.233	11	2	2	2	269	30.3	5.11	34						*						NCAPG
	Checked	Confidence	Sequence	Modifications	Qvality PEP	Qvality q-value	# Protein Groups	# Proteins	# PSMs	Master Protein Accessions	# Missed Cleavages	Theo. MH+ [Da]	Found in Sample: [S1] F1: Sample, 1	Found in Sample: [S2] F2: Sample, 2	Found in Sample: [S3] F3: Sample, 3	Found in Sample: [S4] F4: Sample, 4	Found in Sample: [S5] F5: Sample, 5	Found in Sample: [S6] F6: Sample, 6	Found in Sample: [S7] F7: Sample, 7	Found in Sample: [S8] F8: Sample, 8	Found in Sample: [S9] F9: Sample, 9	Found in Sample: [S10] F10: Sample, 10	Confidence (by Search Engine): Mascot	Percolator q-Value (by Search Engine): Mascot	Percolator PEP (by Search Engine): Mascot	Ions Score (by Search Engine): Mascot
		High	AIFDQLMTFGIEPFK		0.00147282	0.0012651	1	2	1	H0Y9Z8	0	1756.9						*					*	0.0006365	0.001099	32
		High	EALENCITLQDFNR	1xCarbamidomethyl [C6]; 1xDeamidated [N5]	0.00671721	0.00132294	1	3	1	H0Y9Z8	0	1723.8						*					*	0.000819	0.005319	34
Q13098	COP9 signalosome complex subunit 1	0	4.732	6	2	2	2	491	55.5	6.74	52						*		*			2873	GPS1
	Checked	Confidence	Sequence	Modifications	Qvality PEP	Qvality q-value	# Protein Groups	# Proteins	# PSMs	Master Protein Accessions	# Missed Cleavages	Theo. MH+ [Da]	Found in Sample: [S1] F1: Sample, 1	Found in Sample: [S2] F2: Sample, 2	Found in Sample: [S3] F3: Sample, 3	Found in Sample: [S4] F4: Sample, 4	Found in Sample: [S5] F5: Sample, 5	Found in Sample: [S6] F6: Sample, 6	Found in Sample: [S7] F7: Sample, 7	Found in Sample: [S8] F8: Sample, 8	Found in Sample: [S9] F9: Sample, 9	Found in Sample: [S10] F10: Sample, 10	Confidence (by Search Engine): Mascot	Percolator q-Value (by Search Engine): Mascot	Percolator PEP (by Search Engine): Mascot	Ions Score (by Search Engine): Mascot
		High	LQFIADHCPTLR	1xCarbamidomethyl [C8]	0.000110721	0.0012651	1	15	1	Q13098	0	1470.75								*			*	0.0007728	0.0003176	57
		High	ALIQYFSPYVSADMHR		0.0669527	0.00361037	1	7	1	Q13098	0	1897.93						*					*	0.003477	0.05832	28
P61201	COP9 signalosome complex subunit 2	0	4.205	7	2	3	2	443	51.6	5.53	58						*		*			9318	COPS2
	Checked	Confidence	Sequence	Modifications	Qvality PEP	Qvality q-value	# Protein Groups	# Proteins	# PSMs	Master Protein Accessions	# Missed Cleavages	Theo. MH+ [Da]	Found in Sample: [S1] F1: Sample, 1	Found in Sample: [S2] F2: Sample, 2	Found in Sample: [S3] F3: Sample, 3	Found in Sample: [S4] F4: Sample, 4	Found in Sample: [S5] F5: Sample, 5	Found in Sample: [S6] F6: Sample, 6	Found in Sample: [S7] F7: Sample, 7	Found in Sample: [S8] F8: Sample, 8	Found in Sample: [S9] F9: Sample, 9	Found in Sample: [S10] F10: Sample, 10	Confidence (by Search Engine): Mascot	Percolator q-Value (by Search Engine): Mascot	Percolator PEP (by Search Engine): Mascot	Ions Score (by Search Engine): Mascot
		High	WTNQLNSLNQAVVSK		0.00170349	0.00132294	1	5	2	P61201	0	1701.89						*		*			*	0.0007728	0.003035	52
		High	QMDLLQEFYETTLEALK	1xDeamidated [Q6]; 1xGln->pyro-Glu [N-Term]; 1xOxidation [M2]	0.0245928	0.00253597	1	6	1	P61201	0	2071.98						*					*	0.002191	0.02056	30
Q9UNS2	COP9 signalosome complex subunit 3	0	31.344	20	5	13	5	423	47.8	6.65	413					*		*				8533	COPS3
	Checked	Confidence	Sequence	Modifications	Qvality PEP	Qvality q-value	# Protein Groups	# Proteins	# PSMs	Master Protein Accessions	# Missed Cleavages	Theo. MH+ [Da]	Found in Sample: [S1] F1: Sample, 1	Found in Sample: [S2] F2: Sample, 2	Found in Sample: [S3] F3: Sample, 3	Found in Sample: [S4] F4: Sample, 4	Found in Sample: [S5] F5: Sample, 5	Found in Sample: [S6] F6: Sample, 6	Found in Sample: [S7] F7: Sample, 7	Found in Sample: [S8] F8: Sample, 8	Found in Sample: [S9] F9: Sample, 9	Found in Sample: [S10] F10: Sample, 10	Confidence (by Search Engine): Mascot	Percolator q-Value (by Search Engine): Mascot	Percolator PEP (by Search Engine): Mascot	Ions Score (by Search Engine): Mascot
		High	YNNPAMLHNIDQEMLK		0.00148306	0.0012651	1	3	1	Q9UNS2	0	1930.91					*						*	0.0007752	0.001314	41
		High	QLSAQGQMTQLCELINK	1xCarbamidomethyl [C12]	1.14689e-06	0.0012651	1	4	1	Q9UNS2	0	1961.98							*				*	0.002031	2.583e-06	76
		High	TFLTLSLQDMASR		1.15773e-05	0.0012651	1	3	3	Q9UNS2	0	1482.76					*		*				*	0.002031	2.235e-05	78
		High	FIKPLSNAYHELAQVYSTNNPSELR	1xDeamidated [N7]	5.18622e-07	0.0012651	1	2	2	Q9UNS2	0	2892.45							*				*	0.002031	1.232e-06	75
		High	FIKPLSNAYHELAQVYSTNNPSELR	2xDeamidated [N7; Q14]	6.11224e-05	0.0012651	1	2	2	Q9UNS2	0	2893.44					*						*	0.0007752	6.732e-05	68
		High	AMDQEITVNPQFVQK		1.39489e-05	0.0012651	1	3	3	Q9UNS2	0	1747.87					*		*				*	0.0007752	1.874e-05	68
		High	AMDQEITVNPQFVQK	1xDeamidated [Q4]	0.000243491	0.0012651	1	3	1	Q9UNS2	0	1748.85							*				*	0.002031	0.000384	51
E7EM64	COP9 signalosome complex subunit 6	0	20.108	29	7	13	7	326	36	5.73	95					*		*					COPS6
	Checked	Confidence	Sequence	Modifications	Qvality PEP	Qvality q-value	# Protein Groups	# Proteins	# PSMs	Master Protein Accessions	# Missed Cleavages	Theo. MH+ [Da]	Found in Sample: [S1] F1: Sample, 1	Found in Sample: [S2] F2: Sample, 2	Found in Sample: [S3] F3: Sample, 3	Found in Sample: [S4] F4: Sample, 4	Found in Sample: [S5] F5: Sample, 5	Found in Sample: [S6] F6: Sample, 6	Found in Sample: [S7] F7: Sample, 7	Found in Sample: [S8] F8: Sample, 8	Found in Sample: [S9] F9: Sample, 9	Found in Sample: [S10] F10: Sample, 10	Confidence (by Search Engine): Mascot	Percolator q-Value (by Search Engine): Mascot	Percolator PEP (by Search Engine): Mascot	Ions Score (by Search Engine): Mascot
		High	SQEGRPVQVIGALIGK		0.000701914	0.0012651	1	4	1	E7EM64	0	1651.95							*				*	0.002031	0.00103	45
		High	ASEAGEVPFNHEILR		0.000337031	0.0012651	1	3	1	E7EM64	0	1668.83							*				*	0.002031	0.0005213	42
		High	QVCEIIESPLFLK	1xCarbamidomethyl [C3]	0.00211168	0.00132294	1	4	2	E7EM64	0	1575.85					*						*	0.0007752	0.001818	46
		High	MTATGSGENSTVAEHLIAQHSAIK	1xDeamidated [N9]	0.00309138	0.00132294	1	4	3	E7EM64	0	2454.19					*		*				*	0.0007752	0.003328	39
		High	IGVDHVAR		0.00462066	0.00132294	1	4	1	E7EM64	0	866.484					*						*	0.0007752	0.003762	45
		High	MTATGSGENSTVAEHLIAQHSAIK	2xDeamidated [N9; Q19]	0.0325508	0.00291372	1	4	1	E7EM64	0	2455.18							*				*	0.002336	0.03653	36
		High	TCNTMNQFVNK	1xCarbamidomethyl [C2]; 1xOxidation [M5]	0.0601883	0.00334777	1	3	1	E7EM64	0	1372.6					*						*	0.001508	0.0409	26
		High	TCNTMNQFVNK	1xCarbamidomethyl [C2]; 1xDeamidated [N3]	0.107831	0.00617716	1	3	1	E7EM64	0	1357.59					*						*	0.002854	0.07089	43
		High	SQEGRPVQVIGALIGK	1xDeamidated [Q8]	0.115666	0.0068325	1	4	1	E7EM64	0	1652.93					*						*	0.004225	0.07578	29
		High	LILEYVK		0.121678	0.00737029	1	3	1	E7EM64	0	877.539					*						*	0.004636	0.07955	27
J3KQ41	COP9 signalosome complex subunit 7b	0	7.336	14	2	3	2	278	31.5	8	85					*		*				64708	COPS7B
	Checked	Confidence	Sequence	Modifications	Qvality PEP	Qvality q-value	# Protein Groups	# Proteins	# PSMs	Master Protein Accessions	# Missed Cleavages	Theo. MH+ [Da]	Found in Sample: [S1] F1: Sample, 1	Found in Sample: [S2] F2: Sample, 2	Found in Sample: [S3] F3: Sample, 3	Found in Sample: [S4] F4: Sample, 4	Found in Sample: [S5] F5: Sample, 5	Found in Sample: [S6] F6: Sample, 6	Found in Sample: [S7] F7: Sample, 7	Found in Sample: [S8] F8: Sample, 8	Found in Sample: [S9] F9: Sample, 9	Found in Sample: [S10] F10: Sample, 10	Confidence (by Search Engine): Mascot	Percolator q-Value (by Search Engine): Mascot	Percolator PEP (by Search Engine): Mascot	Ions Score (by Search Engine): Mascot
		High	ELEDLIIEAVYTDIIQGK		4.60497e-05	0.0012651	1	10	1	J3KQ41	0	2062.1							*				*	0.002031	8.115e-05	80
		High	TLHEWCDGCEAVLLGIEQQVLR	2xCarbamidomethyl [C6; C9]; 1xDeamidated [Q18]	0.0146778	0.001742	1	9	1	J3KQ41	0	2627.26							*				*	0.002031	0.01749	40
		High	TLHEWCDGCEAVLLGIEQQVLR	2xCarbamidomethyl [C6; C9]	0.0469532	0.00327695	1	9	1	J3KQ41	0	2626.28					*						*	0.001508	0.03249	27
E9PGT6	COP9 signalosome complex subunit 8	0	23.32	74	6	8	6	173	19.3	5.53	160					*		*					COPS8
	Checked	Confidence	Sequence	Modifications	Qvality PEP	Qvality q-value	# Protein Groups	# Proteins	# PSMs	Master Protein Accessions	# Missed Cleavages	Theo. MH+ [Da]	Found in Sample: [S1] F1: Sample, 1	Found in Sample: [S2] F2: Sample, 2	Found in Sample: [S3] F3: Sample, 3	Found in Sample: [S4] F4: Sample, 4	Found in Sample: [S5] F5: Sample, 5	Found in Sample: [S6] F6: Sample, 6	Found in Sample: [S7] F7: Sample, 7	Found in Sample: [S8] F8: Sample, 8	Found in Sample: [S9] F9: Sample, 9	Found in Sample: [S10] F10: Sample, 10	Confidence (by Search Engine): Mascot	Percolator q-Value (by Search Engine): Mascot	Percolator PEP (by Search Engine): Mascot	Ions Score (by Search Engine): Mascot
		High	KPVAGALDVSFNK		0.000144972	0.0012651	1	4	2	E9PGT6	0	1345.75							*				*	0.002031	0.0002368	46
		High	LLDQCENQELEAPGGIATPPVYGQLLALYLLHNDMNNAR	1xCarbamidomethyl [C5]; 2xDeamidated [Q24; N33]	1.36631e-05	0.0012651	1	4	1	E9PGT6	0	4353.12							*				*	0.002031	2.609e-05	109
		High	DFPGIYTTINAHQWSETVQPIMEALR	2xDeamidated [Q13; Q19]	0.000169955	0.0012651	1	4	1	E9PGT6	0	3019.45							*				*	0.002031	0.0002743	50
		High	SANSELGGIWSVGQR		0.00211168	0.00132294	1	4	1	E9PGT6	0	1560.78					*						*	0.0007752	0.001814	32
		High	DFPGIYTTINAHQWSETVQPIMEALR	1xDeamidated [Q13]	0.00252857	0.00132294	1	4	1	E9PGT6	0	3018.47							*				*	0.002031	0.003407	36
		High	GILEQGWQADSTTR		0.00609634	0.00132294	1	4	1	E9PGT6	0	1561.76					*						*	0.0007752	0.004861	58
		High	FIPLSEPAPVPPIPNEQQLAR	1xDeamidated [Q18]	0.0515946	0.00334777	1	4	1	E9PGT6	0	2314.24					*						*	0.001508	0.03548	32
Q53FV3	COP9 signalosome subunit 4 variant (Fragment)	0	19.84	22	6	11	6	406	46.2	6.09	201					*		*				51138	COPS4
	Checked	Confidence	Sequence	Modifications	Qvality PEP	Qvality q-value	# Protein Groups	# Proteins	# PSMs	Master Protein Accessions	# Missed Cleavages	Theo. MH+ [Da]	Found in Sample: [S1] F1: Sample, 1	Found in Sample: [S2] F2: Sample, 2	Found in Sample: [S3] F3: Sample, 3	Found in Sample: [S4] F4: Sample, 4	Found in Sample: [S5] F5: Sample, 5	Found in Sample: [S6] F6: Sample, 6	Found in Sample: [S7] F7: Sample, 7	Found in Sample: [S8] F8: Sample, 8	Found in Sample: [S9] F9: Sample, 9	Found in Sample: [S10] F10: Sample, 10	Confidence (by Search Engine): Mascot	Percolator q-Value (by Search Engine): Mascot	Percolator PEP (by Search Engine): Mascot	Ions Score (by Search Engine): Mascot
		High	LYNNITFEELGALLEIPAAK		1.88503e-06	0.0012651	1	5	4	Q53FV3	0	2219.2					*		*				*	0.002031	4.125e-06	68
		High	NAAQVLVGIPLETGQK		3.79541e-05	0.0012651	1	5	1	Q53FV3	0	1637.92							*				*	0.002031	6.798e-05	56
		High	IASQMITEGR		0.00018212	0.0012651	1	6	1	Q53FV3	0	1105.57							*				*	0.002031	0.0002938	47
		High	HALHCTILASAGQQR	1xCarbamidomethyl [C5]	2.42306e-05	0.0012651	1	6	3	Q53FV3	0	1662.85					*		*				*	0.002031	4.463e-05	62
		High	MNGFIDQIDGIVHFETR	1xDeamidated [N2]	0.0418566	0.00318692	1	5	1	Q53FV3	0	1992.95							*				*	0.002526	0.04609	38
		High	ATTADGSSILDR		0.0810736	0.0047108	1	5	1	Q53FV3	0	1206.6							*				*	0.003534	0.08533	35
Q59GH5	COP9 signalosome subunit 5 variant (Fragment)	0	15.843	18	4	9	4	276	31.2	6.64	117					*		*				10987	COPS5
	Checked	Confidence	Sequence	Modifications	Qvality PEP	Qvality q-value	# Protein Groups	# Proteins	# PSMs	Master Protein Accessions	# Missed Cleavages	Theo. MH+ [Da]	Found in Sample: [S1] F1: Sample, 1	Found in Sample: [S2] F2: Sample, 2	Found in Sample: [S3] F3: Sample, 3	Found in Sample: [S4] F4: Sample, 4	Found in Sample: [S5] F5: Sample, 5	Found in Sample: [S6] F6: Sample, 6	Found in Sample: [S7] F7: Sample, 7	Found in Sample: [S8] F8: Sample, 8	Found in Sample: [S9] F9: Sample, 9	Found in Sample: [S10] F10: Sample, 10	Confidence (by Search Engine): Mascot	Percolator q-Value (by Search Engine): Mascot	Percolator PEP (by Search Engine): Mascot	Ions Score (by Search Engine): Mascot
		High	LLELLWNK		0.000486344	0.0012651	1	3	3	Q59GH5	0	1028.61					*		*				*	0.002031	0.0007339	44
		High	VNAQAAAYEYMAAYIENAK		5.63399e-07	0.0012651	1	4	1	Q59GH5	0	2090.99							*				*	0.002031	1.328e-06	86
		High	SGGNLEVMGLMLGK		0.000108449	0.0012651	1	4	1	Q59GH5	0	1405.72							*				*	0.002031	0.0001813	53
		High	ISALALLK		0.00446331	0.00132294	1	3	3	Q59GH5	0	828.555					*		*				*	0.002031	0.005796	40
		High	SGGNLEVMGLMLGK	1xDeamidated [N4]; 1xOxidation [M8]	0.138784	0.00838988	1	4	1	Q59GH5	0	1422.7							*				*	0.006965	0.1401	36
B0QZ18	Copine-1	0	22.632	23	6	8	6	542	59.7	6.04	135						*		*			8904	CPNE1
	Checked	Confidence	Sequence	Modifications	Qvality PEP	Qvality q-value	# Protein Groups	# Proteins	# PSMs	Master Protein Accessions	# Missed Cleavages	Theo. MH+ [Da]	Found in Sample: [S1] F1: Sample, 1	Found in Sample: [S2] F2: Sample, 2	Found in Sample: [S3] F3: Sample, 3	Found in Sample: [S4] F4: Sample, 4	Found in Sample: [S5] F5: Sample, 5	Found in Sample: [S6] F6: Sample, 6	Found in Sample: [S7] F7: Sample, 7	Found in Sample: [S8] F8: Sample, 8	Found in Sample: [S9] F9: Sample, 9	Found in Sample: [S10] F10: Sample, 10	Confidence (by Search Engine): Mascot	Percolator q-Value (by Search Engine): Mascot	Percolator PEP (by Search Engine): Mascot	Ions Score (by Search Engine): Mascot
		High	SDPLCVLLQDVGGGSWAELGR	1xCarbamidomethyl [C5]; 1xDeamidated [Q9]	0.000503469	0.0012651	1	19	1	B0QZ18	0	2230.08						*					*	0.0006365	0.0003568	39
		High	DDDFLGGAECSLGQIVSSQVLTLPLMLKPGKPAGR	1xCarbamidomethyl [C10]; 2xDeamidated [Q14; Q19]	5.5489e-05	0.0012651	1	18	1	B0QZ18	0	3671.87								*			*	0.0007728	0.0001795	78
		High	EALAQTVLAEVPTQLVSYFR		8.08615e-06	0.0012651	1	5	1	B0QZ18	0	2235.2						*					*	0.0006365	4.747e-06	70
		High	EALAQTVLAEVPTQLVSYFR	1xDeamidated [Q14]	0.000305921	0.0012651	1	5	1	B0QZ18	0	2236.19								*			*	0.0007728	0.0007377	49
		High	SDPFLEFFR		0.00396731	0.00132294	1	14	2	B0QZ18	0	1157.56						*		*			*	0.000819	0.003081	39
		High	VVTMEVEAR		0.00172726	0.00132294	1	11	1	B0QZ18	0	1033.53						*					*	0.000819	0.001291	37
		High	FAAQAAHQGTASQYFMLLLLTDGAVTDVEATR	2xDeamidated [Q8; Q13]	0.0236013	0.00237446	1	5	1	B0QZ18	0	3398.66								*			*	0.002122	0.02617	45
Q567U8	COPS7A protein	0	12.974	18	3	4	3	248	27.3	5.49	113					*		*				50813	COPS7A
	Checked	Confidence	Sequence	Modifications	Qvality PEP	Qvality q-value	# Protein Groups	# Proteins	# PSMs	Master Protein Accessions	# Missed Cleavages	Theo. MH+ [Da]	Found in Sample: [S1] F1: Sample, 1	Found in Sample: [S2] F2: Sample, 2	Found in Sample: [S3] F3: Sample, 3	Found in Sample: [S4] F4: Sample, 4	Found in Sample: [S5] F5: Sample, 5	Found in Sample: [S6] F6: Sample, 6	Found in Sample: [S7] F7: Sample, 7	Found in Sample: [S8] F8: Sample, 8	Found in Sample: [S9] F9: Sample, 9	Found in Sample: [S10] F10: Sample, 10	Confidence (by Search Engine): Mascot	Percolator q-Value (by Search Engine): Mascot	Percolator PEP (by Search Engine): Mascot	Ions Score (by Search Engine): Mascot
		High	QLEDLVIEAVYADVLR		0.00110865	0.0012651	1	5	1	Q567U8	0	1846							*				*	0.002031	0.00158	41
		High	QLEDLVIEAVYADVLR	1xDeamidated [Q1]	3.34262e-06	0.0012651	1	5	1	Q567U8	0	1846.98							*				*	0.002031	7.029e-06	78
		High	CIPYAVLLEALALR	1xCarbamidomethyl [C1]	0.00113193	0.0012651	1	6	1	Q567U8	0	1601.91					*						*	0.0007752	0.001016	62
		High	VTGQNQEQFLLLAK		0.00755655	0.00132294	1	11	1	Q567U8	0	1588.87							*				*	0.002031	0.009406	34
P31146	Coronin-1A	0	26.098	33	9	18	9	461	51	6.68	255					*	*	*	*			11151	CORO1A
	Checked	Confidence	Sequence	Modifications	Qvality PEP	Qvality q-value	# Protein Groups	# Proteins	# PSMs	Master Protein Accessions	# Missed Cleavages	Theo. MH+ [Da]	Found in Sample: [S1] F1: Sample, 1	Found in Sample: [S2] F2: Sample, 2	Found in Sample: [S3] F3: Sample, 3	Found in Sample: [S4] F4: Sample, 4	Found in Sample: [S5] F5: Sample, 5	Found in Sample: [S6] F6: Sample, 6	Found in Sample: [S7] F7: Sample, 7	Found in Sample: [S8] F8: Sample, 8	Found in Sample: [S9] F9: Sample, 9	Found in Sample: [S10] F10: Sample, 10	Confidence (by Search Engine): Mascot	Percolator q-Value (by Search Engine): Mascot	Percolator PEP (by Search Engine): Mascot	Ions Score (by Search Engine): Mascot
		High	KSDLFQEDLYPPTAGPDPALTAEEWLGGR	1xDeamidated [Q6]	0.000105492	0.0012651	1	2	3	P31146	1	3174.53						*		*			*	0.0006365	0.000131	69
		High	KLQATVQELQK		0.00114772	0.0012651	1	3	3	P31146	1	1285.75						*		*			*	0.0007728	0.002189	45
		High	VSQTTWDSGFCAVNPK	1xCarbamidomethyl [C11]	0.000100511	0.0012651	1	9	3	P31146	0	1796.83						*		*			*	0.0006365	6.644e-05	59
		High	HLEEPLSLQELDTSSGVLLPFFDPDTNIVYLCGK	1xCarbamidomethyl [C32]; 2xDeamidated [Q9; N27]	0.000145978	0.0012651	1	3	1	P31146	0	3848.88								*			*	0.0007728	0.0003988	72
		High	AAPEASGTPSSDAVSR		0.000114613	0.0012651	1	2	4	P31146	0	1502.71					*	*	*	*			*	0.0006365	7.634e-05	58
		High	DAGPLLISLK		0.00495219	0.00132294	1	2	1	P31146	0	1026.62						*					*	0.000819	0.003876	31
		High	YFEITSEAPFLHYLSMFSSK		0.034609	0.00291372	1	2	1	P31146	0	2397.15						*					*	0.002653	0.0332	25
		High	ILTTGFSR		0.064765	0.00361037	1	6	1	P31146	0	894.504						*					*	0.003477	0.05653	31
		High	HVFGQPAK		0.0754181	0.00402974	1	9	1	P31146	0	883.478						*					*	0.003477	0.06623	27
P57737	Coronin-7	0	15.495	13	6	7	6	925	100.5	5.8	80						*					79585	CORO7
	Checked	Confidence	Sequence	Modifications	Qvality PEP	Qvality q-value	# Protein Groups	# Proteins	# PSMs	Master Protein Accessions	# Missed Cleavages	Theo. MH+ [Da]	Found in Sample: [S1] F1: Sample, 1	Found in Sample: [S2] F2: Sample, 2	Found in Sample: [S3] F3: Sample, 3	Found in Sample: [S4] F4: Sample, 4	Found in Sample: [S5] F5: Sample, 5	Found in Sample: [S6] F6: Sample, 6	Found in Sample: [S7] F7: Sample, 7	Found in Sample: [S8] F8: Sample, 8	Found in Sample: [S9] F9: Sample, 9	Found in Sample: [S10] F10: Sample, 10	Confidence (by Search Engine): Mascot	Percolator q-Value (by Search Engine): Mascot	Percolator PEP (by Search Engine): Mascot	Ions Score (by Search Engine): Mascot
		High	LQGHQDQIFSLAWSPDGQQLATVCK	1xCarbamidomethyl [C24]; 1xDeamidated [Q19]	0.000270108	0.0012651	1	5	1	P57737	0	2828.37						*					*	0.0006365	0.0001868	57
		High	VAVPLLSSGGQVAVLELR		0.00117182	0.0012651	1	5	1	P57737	0	1808.06						*					*	0.002191	0.0192	29
		High	QALAVMSCEVLR	1xCarbamidomethyl [C8]	0.00383221	0.00132294	1	10	1	P57737	0	1376.7						*					*	0.000819	0.002959	51
		High	LAWMGTWEHLVSTGFNQMR	1xDeamidated [N16]	0.00259964	0.00132294	1	9	1	P57737	0	2265.06						*					*	0.000819	0.001987	25
		High	LPDTALPTLQNGAAVTDLAWDPFDPHR	2xDeamidated [Q10; N11]	0.00259964	0.00132294	1	5	2	P57737	0	2933.43						*					*	0.000819	0.001979	28
		High	QQPLTELAAHGDLVQSAVWSR		0.00949599	0.00143901	1	5	1	P57737	0	2306.19						*					*	0.000819	0.007657	25
P46109	Crk-like protein	0	4.873	8	2	3	2	303	33.8	6.74	37							*				1399	CRKL
	Checked	Confidence	Sequence	Modifications	Qvality PEP	Qvality q-value	# Protein Groups	# Proteins	# PSMs	Master Protein Accessions	# Missed Cleavages	Theo. MH+ [Da]	Found in Sample: [S1] F1: Sample, 1	Found in Sample: [S2] F2: Sample, 2	Found in Sample: [S3] F3: Sample, 3	Found in Sample: [S4] F4: Sample, 4	Found in Sample: [S5] F5: Sample, 5	Found in Sample: [S6] F6: Sample, 6	Found in Sample: [S7] F7: Sample, 7	Found in Sample: [S8] F8: Sample, 8	Found in Sample: [S9] F9: Sample, 9	Found in Sample: [S10] F10: Sample, 10	Confidence (by Search Engine): Mascot	Percolator q-Value (by Search Engine): Mascot	Percolator PEP (by Search Engine): Mascot	Ions Score (by Search Engine): Mascot
		High	IGDQEFDHLPALLEFYK		0.000762728	0.0012651	1	1	1	P46109	0	2035.02							*				*	0.002031	0.001118	30
		High	HGMFLVR		0.00976251	0.00143901	1	1	2	P46109	0	859.461							*				*	0.002031	0.01198	36
P17812	CTP synthase 1	0	7.718	8	3	4	3	591	66.6	6.46	67						*		*			1503	CTPS1
	Checked	Confidence	Sequence	Modifications	Qvality PEP	Qvality q-value	# Protein Groups	# Proteins	# PSMs	Master Protein Accessions	# Missed Cleavages	Theo. MH+ [Da]	Found in Sample: [S1] F1: Sample, 1	Found in Sample: [S2] F2: Sample, 2	Found in Sample: [S3] F3: Sample, 3	Found in Sample: [S4] F4: Sample, 4	Found in Sample: [S5] F5: Sample, 5	Found in Sample: [S6] F6: Sample, 6	Found in Sample: [S7] F7: Sample, 7	Found in Sample: [S8] F8: Sample, 8	Found in Sample: [S9] F9: Sample, 9	Found in Sample: [S10] F10: Sample, 10	Confidence (by Search Engine): Mascot	Percolator q-Value (by Search Engine): Mascot	Percolator PEP (by Search Engine): Mascot	Ions Score (by Search Engine): Mascot
		High	VPLLLEEQGVVDYFLR	1xDeamidated [Q8]	2.68742e-05	0.0012651	1	4	2	P17812	0	1891.02						*		*			*	0.0007728	9.849e-05	51
		High	TVQVVPHITDAIQEWVMR	1xDeamidated [Q13]	0.00609634	0.00132294	1	2	1	P17812	0	2123.1						*					*	0.000819	0.004797	36
		High	ALEHSALAINHK		0.047271	0.00327695	1	4	1	P17812	0	1303.71						*					*	0.002653	0.04053	32
Q13619	Cullin-4A	0	15.026	7	5	7	5	759	87.6	8.13	146						*		*			8451	CUL4A
	Checked	Confidence	Sequence	Modifications	Qvality PEP	Qvality q-value	# Protein Groups	# Proteins	# PSMs	Master Protein Accessions	# Missed Cleavages	Theo. MH+ [Da]	Found in Sample: [S1] F1: Sample, 1	Found in Sample: [S2] F2: Sample, 2	Found in Sample: [S3] F3: Sample, 3	Found in Sample: [S4] F4: Sample, 4	Found in Sample: [S5] F5: Sample, 5	Found in Sample: [S6] F6: Sample, 6	Found in Sample: [S7] F7: Sample, 7	Found in Sample: [S8] F8: Sample, 8	Found in Sample: [S9] F9: Sample, 9	Found in Sample: [S10] F10: Sample, 10	Confidence (by Search Engine): Mascot	Percolator q-Value (by Search Engine): Mascot	Percolator PEP (by Search Engine): Mascot	Ions Score (by Search Engine): Mascot
		High	VPDLAQMYQLFSR		6.26383e-06	0.0012651	1	3	2	Q13619	0	1567.79						*					*	0.0006365	3.63e-06	78
		High	TIDGILLLIER		0.000486344	0.0012651	1	6	2	Q13619	0	1255.76						*		*			*	0.0007728	0.00108	45
		High	SLLGMLSDLQVYK		0.000664092	0.0012651	1	3	1	Q13619	0	1466.79						*					*	0.0006365	0.0004786	43
		High	SIFLFLDR		0.00667084	0.00132294	1	7	1	Q13619	0	1010.57								*			*	0.0007728	0.009333	36
		High	LPDNYTQDTWR		0.0618158	0.00349121	1	2	1	Q13619	0	1408.65						*					*	0.002905	0.05375	25
Q86VP6	Cullin-associated NEDD8-dissociated protein 1	0	25.801	9	9	16	9	1230	136.3	5.78	183						*		*			55832	CAND1
	Checked	Confidence	Sequence	Modifications	Qvality PEP	Qvality q-value	# Protein Groups	# Proteins	# PSMs	Master Protein Accessions	# Missed Cleavages	Theo. MH+ [Da]	Found in Sample: [S1] F1: Sample, 1	Found in Sample: [S2] F2: Sample, 2	Found in Sample: [S3] F3: Sample, 3	Found in Sample: [S4] F4: Sample, 4	Found in Sample: [S5] F5: Sample, 5	Found in Sample: [S6] F6: Sample, 6	Found in Sample: [S7] F7: Sample, 7	Found in Sample: [S8] F8: Sample, 8	Found in Sample: [S9] F9: Sample, 9	Found in Sample: [S10] F10: Sample, 10	Confidence (by Search Engine): Mascot	Percolator q-Value (by Search Engine): Mascot	Percolator PEP (by Search Engine): Mascot	Ions Score (by Search Engine): Mascot
		High	ISGSILNELIGLVR		2.4909e-05	0.0012651	1	3	3	Q86VP6	0	1483.88						*		*			*	0.0006365	1.548e-05	48
		High	TYIQCIAAISR	1xCarbamidomethyl [C5]	0.00109339	0.0012651	1	3	2	Q86VP6	0	1295.68						*					*	0.0006365	0.0008036	53
		High	GYLISGSSYAR		0.00138379	0.0012651	1	4	2	Q86VP6	0	1173.59						*					*	0.0006365	0.001026	47
		High	ALTLIAGSPLK		0.000869985	0.0012651	1	3	2	Q86VP6	0	1083.68						*					*	0.0006365	0.0006316	51
		High	EGPAVVGQFIQDVK		0.00705092	0.00132294	1	4	1	Q86VP6	0	1486.79						*					*	0.000819	0.005615	38
		High	ADVFHAYLSLLK		0.0032676	0.00132294	1	4	3	Q86VP6	0	1376.76						*		*			*	0.0007728	0.005182	38
		High	EYCIQAFESFVR	1xCarbamidomethyl [C3]	0.00519831	0.00132294	1	3	1	Q86VP6	0	1548.72								*			*	0.0007728	0.007574	26
		High	LDIFEFLNHVEDGLK	1xDeamidated [N8]	0.0240921	0.00253597	1	5	1	Q86VP6	0	1789.9						*					*	0.002191	0.02012	25
		High	LTLIDPETLLPR		0.0634851	0.00349121	1	4	1	Q86VP6	0	1380.81						*					*	0.003218	0.05529	26
P04080	Cystatin-B	0	6.265	34	2	2	2	98	11.1	7.56	41					*						1476	CSTB
	Checked	Confidence	Sequence	Modifications	Qvality PEP	Qvality q-value	# Protein Groups	# Proteins	# PSMs	Master Protein Accessions	# Missed Cleavages	Theo. MH+ [Da]	Found in Sample: [S1] F1: Sample, 1	Found in Sample: [S2] F2: Sample, 2	Found in Sample: [S3] F3: Sample, 3	Found in Sample: [S4] F4: Sample, 4	Found in Sample: [S5] F5: Sample, 5	Found in Sample: [S6] F6: Sample, 6	Found in Sample: [S7] F7: Sample, 7	Found in Sample: [S8] F8: Sample, 8	Found in Sample: [S9] F9: Sample, 9	Found in Sample: [S10] F10: Sample, 10	Confidence (by Search Engine): Mascot	Percolator q-Value (by Search Engine): Mascot	Percolator PEP (by Search Engine): Mascot	Ions Score (by Search Engine): Mascot
		High	VFQSLPHENKPLTLSNYQTNK		1.7277e-05	0.0012651	1	2	1	P04080	0	2458.27					*						*	0.0007752	2.059e-05	38
		High	SQVVAGTNYFIK	1xDeamidated [N8]	0.0375519	0.00318692	1	2	1	P04080	0	1327.69					*						*	0.001114	0.02636	31
Q14204	Cytoplasmic dynein 1 heavy chain 1	0	22.949	2	8	11	8	4646	532.1	6.4	106						*		*			1778	DYNC1H1
	Checked	Confidence	Sequence	Modifications	Qvality PEP	Qvality q-value	# Protein Groups	# Proteins	# PSMs	Master Protein Accessions	# Missed Cleavages	Theo. MH+ [Da]	Found in Sample: [S1] F1: Sample, 1	Found in Sample: [S2] F2: Sample, 2	Found in Sample: [S3] F3: Sample, 3	Found in Sample: [S4] F4: Sample, 4	Found in Sample: [S5] F5: Sample, 5	Found in Sample: [S6] F6: Sample, 6	Found in Sample: [S7] F7: Sample, 7	Found in Sample: [S8] F8: Sample, 8	Found in Sample: [S9] F9: Sample, 9	Found in Sample: [S10] F10: Sample, 10	Confidence (by Search Engine): Mascot	Percolator q-Value (by Search Engine): Mascot	Percolator PEP (by Search Engine): Mascot	Ions Score (by Search Engine): Mascot
		High	ILDDDTIITTLENLK		3.35184e-05	0.0012651	1	5	1	Q14204	0	1716.93						*					*	0.0006365	2.104e-05	57
		High	WTDENIDTVALK		0.000236847	0.0012651	1	4	1	Q14204	0	1404.7						*					*	0.0006365	0.0001627	54
		High	QLQNISLAAASGGAK		0.00141285	0.0012651	1	6	1	Q14204	0	1428.78						*					*	0.0006365	0.001048	35
		High	FYFVGDEDLLEIIGNSK		0.000971935	0.0012651	1	1	2	Q14204	0	1958.97						*		*			*	0.0006365	0.0007127	38
		High	QALVAIFTHLR	1xGln->pyro-Glu [N-Term]	0.0053075	0.00132294	1	1	1	Q14204	0	1251.72						*					*	0.000819	0.004164	27
		High	SSLQSQCLNEVLK	1xCarbamidomethyl [C7]	0.00380574	0.00132294	1	5	1	Q14204	0	1505.76								*			*	0.0007728	0.005872	32
		High	INEWLTLVEK	1xDeamidated [N2]	0.0367941	0.00307657	1	1	2	Q14204	0	1245.67						*					*	0.002653	0.03125	33
		High	VTDFGDKVEDPTFLNQLQSGVNR	2xDeamidated [N15; Q16]	0.0848751	0.0047108	1	2	1	Q14204	1	2581.24						*					*	0.003705	0.07483	33
		High	INEWLTLVEK		0.0876906	0.00484494	1	1	1	Q14204	0	1244.69								*			*	0.004676	0.07686	32
Q9Y5Y2	Cytosolic Fe-S cluster assembly factor NUBP2	0	6.905	20	2	5	2	271	28.8	5.83	113					*		*				10101	NUBP2
	Checked	Confidence	Sequence	Modifications	Qvality PEP	Qvality q-value	# Protein Groups	# Proteins	# PSMs	Master Protein Accessions	# Missed Cleavages	Theo. MH+ [Da]	Found in Sample: [S1] F1: Sample, 1	Found in Sample: [S2] F2: Sample, 2	Found in Sample: [S3] F3: Sample, 3	Found in Sample: [S4] F4: Sample, 4	Found in Sample: [S5] F5: Sample, 5	Found in Sample: [S6] F6: Sample, 6	Found in Sample: [S7] F7: Sample, 7	Found in Sample: [S8] F8: Sample, 8	Found in Sample: [S9] F9: Sample, 9	Found in Sample: [S10] F10: Sample, 10	Confidence (by Search Engine): Mascot	Percolator q-Value (by Search Engine): Mascot	Percolator PEP (by Search Engine): Mascot	Ions Score (by Search Engine): Mascot
		High	TLEEGHDFIQEFPGSPAFAALTSIAQK	1xDeamidated [Q10]	1.8899e-05	0.0012651	1	5	4	Q9Y5Y2	0	2905.43					*		*				*	0.002031	3.538e-05	68
		High	GGGEELAQLAGVPFLGSVPLDPALMR		0.00431132	0.00132294	1	5	1	Q9Y5Y2	0	2594.36					*						*	0.0007752	0.003521	33
A0A286YFA2	D-3-phosphoglycerate dehydrogenase	0	4.662	4	2	2	2	445	47.6	5.9	53								*				PHGDH
	Checked	Confidence	Sequence	Modifications	Qvality PEP	Qvality q-value	# Protein Groups	# Proteins	# PSMs	Master Protein Accessions	# Missed Cleavages	Theo. MH+ [Da]	Found in Sample: [S1] F1: Sample, 1	Found in Sample: [S2] F2: Sample, 2	Found in Sample: [S3] F3: Sample, 3	Found in Sample: [S4] F4: Sample, 4	Found in Sample: [S5] F5: Sample, 5	Found in Sample: [S6] F6: Sample, 6	Found in Sample: [S7] F7: Sample, 7	Found in Sample: [S8] F8: Sample, 8	Found in Sample: [S9] F9: Sample, 9	Found in Sample: [S10] F10: Sample, 10	Confidence (by Search Engine): Mascot	Percolator q-Value (by Search Engine): Mascot	Percolator PEP (by Search Engine): Mascot	Ions Score (by Search Engine): Mascot
		High	DLPLLLFR		0.00102022	0.0012651	1	11	1	A0A286YFA2	0	986.603								*			*	0.0007728	0.001989	53
		High	TLGILGLGR		0.00809834	0.00132294	1	11	1	A0A286YFA2	0	899.567								*			*	0.0007728	0.01094	25
Q13011	Delta(3,5)-Delta(2,4)-dienoyl-CoA isomerase, mitochondrial	0	15.748	8	2	5	2	328	35.8	8	190					*		*				1891	ECH1
	Checked	Confidence	Sequence	Modifications	Qvality PEP	Qvality q-value	# Protein Groups	# Proteins	# PSMs	Master Protein Accessions	# Missed Cleavages	Theo. MH+ [Da]	Found in Sample: [S1] F1: Sample, 1	Found in Sample: [S2] F2: Sample, 2	Found in Sample: [S3] F3: Sample, 3	Found in Sample: [S4] F4: Sample, 4	Found in Sample: [S5] F5: Sample, 5	Found in Sample: [S6] F6: Sample, 6	Found in Sample: [S7] F7: Sample, 7	Found in Sample: [S8] F8: Sample, 8	Found in Sample: [S9] F9: Sample, 9	Found in Sample: [S10] F10: Sample, 10	Confidence (by Search Engine): Mascot	Percolator q-Value (by Search Engine): Mascot	Percolator PEP (by Search Engine): Mascot	Ions Score (by Search Engine): Mascot
		High	MMADEALGSGLVSR		1.54312e-06	0.0012651	1	1	2	Q13011	0	1436.69					*		*				*	0.002031	3.408e-06	91
		High	MMADEALGSGLVSR	1xOxidation [M1]	0.000259128	0.0012651	1	1	1	Q13011	0	1452.68					*						*	0.0007752	0.0002582	46
		High	MMADEALGSGLVSR	2xOxidation [M1; M2]	0.000279612	0.0012651	1	1	1	Q13011	0	1468.68							*				*	0.002031	0.000439	41
		High	YCAQDAFFQVK	1xCarbamidomethyl [C2]	0.00048299	0.0012651	1	2	1	Q13011	0	1376.63					*						*	0.0007752	0.0004623	64
A0A024R877	Delta-aminolevulinic acid dehydratase	0	23.503	29	7	14	7	339	37.2	6.84	183					*		*				210	ALAD
	Checked	Confidence	Sequence	Modifications	Qvality PEP	Qvality q-value	# Protein Groups	# Proteins	# PSMs	Master Protein Accessions	# Missed Cleavages	Theo. MH+ [Da]	Found in Sample: [S1] F1: Sample, 1	Found in Sample: [S2] F2: Sample, 2	Found in Sample: [S3] F3: Sample, 3	Found in Sample: [S4] F4: Sample, 4	Found in Sample: [S5] F5: Sample, 5	Found in Sample: [S6] F6: Sample, 6	Found in Sample: [S7] F7: Sample, 7	Found in Sample: [S8] F8: Sample, 8	Found in Sample: [S9] F9: Sample, 9	Found in Sample: [S10] F10: Sample, 10	Confidence (by Search Engine): Mascot	Percolator q-Value (by Search Engine): Mascot	Percolator PEP (by Search Engine): Mascot	Ions Score (by Search Engine): Mascot
		High	LAEVALAYAK		1.90299e-05	0.0012651	1	4	3	A0A024R877	0	1048.6					*		*				*	0.002031	3.561e-05	61
		High	LEEMLRPLVEEGLR		0.000869985	0.0012651	1	5	1	A0A024R877	0	1683.91							*				*	0.002031	0.001262	44
		High	FASCFYGPFR	1xCarbamidomethyl [C4]	0.00042642	0.0012651	1	4	3	A0A024R877	0	1251.56					*		*				*	0.002031	0.0006477	32
		High	AGCQVVAPSDMMDGR	1xCarbamidomethyl [C3]	0.000363682	0.0012651	1	4	1	A0A024R877	0	1593.68							*				*	0.002031	0.0005595	28
		High	AAVLEAMTAFR		0.000216485	0.0012651	1	4	1	A0A024R877	0	1179.62					*						*	0.0007752	0.000218	55
		High	GSAADSEESPAIEAIHLLR		0.000823097	0.0012651	1	5	3	A0A024R877	0	1965.99					*		*				*	0.0007752	0.001119	35
		High	EGADMLMVKPGMPYLDIVR		0.00989855	0.00143901	1	3	1	A0A024R877	0	2135.07					*						*	0.001114	0.007659	33
		High	AGCQVVAPSDMMDGR	1xCarbamidomethyl [C3]; 1xOxidation [M12]	0.0998314	0.00549704	1	4	1	A0A024R877	0	1609.68							*				*	0.004514	0.1032	27
Q9BU89	Deoxyhypusine hydroxylase	0	15.099	24	4	7	4	302	32.9	4.83	145					*		*				83475	DOHH
	Checked	Confidence	Sequence	Modifications	Qvality PEP	Qvality q-value	# Protein Groups	# Proteins	# PSMs	Master Protein Accessions	# Missed Cleavages	Theo. MH+ [Da]	Found in Sample: [S1] F1: Sample, 1	Found in Sample: [S2] F2: Sample, 2	Found in Sample: [S3] F3: Sample, 3	Found in Sample: [S4] F4: Sample, 4	Found in Sample: [S5] F5: Sample, 5	Found in Sample: [S6] F6: Sample, 6	Found in Sample: [S7] F7: Sample, 7	Found in Sample: [S8] F8: Sample, 8	Found in Sample: [S9] F9: Sample, 9	Found in Sample: [S10] F10: Sample, 10	Confidence (by Search Engine): Mascot	Percolator q-Value (by Search Engine): Mascot	Percolator PEP (by Search Engine): Mascot	Ions Score (by Search Engine): Mascot
		High	NAGGEEAALALAEGLHCGSALFR	1xCarbamidomethyl [C17]	0.000762728	0.0012651	1	1	1	Q9BU89	0	2314.12					*						*	0.0007752	0.0007036	44
		High	NAGGEEAALALAEGLHCGSALFR	1xCarbamidomethyl [C17]; 1xDeamidated [N1]	0.000876031	0.0012651	1	1	2	Q9BU89	0	2315.11							*				*	0.002031	0.001273	33
		High	GLGGPGAIAWISQAFDDDSALLK		5.22213e-07	0.0012651	1	1	2	Q9BU89	0	2302.17							*				*	0.002031	1.244e-06	81
		High	EALLDESRPLFER		0.0172009	0.001742	1	1	1	Q9BU89	0	1574.82							*				*	0.002031	0.02018	34
		High	AFQYADGLEQLR	1xDeamidated [Q3]	0.0314595	0.00291372	1	1	1	Q9BU89	0	1411.69							*				*	0.002336	0.03543	35
A0A024R7D0	Deoxyhypusine synthase, isoform CRA_b	0	27.707	33	8	17	8	369	40.9	5.36	165					*		*				1725	DHPS
	Checked	Confidence	Sequence	Modifications	Qvality PEP	Qvality q-value	# Protein Groups	# Proteins	# PSMs	Master Protein Accessions	# Missed Cleavages	Theo. MH+ [Da]	Found in Sample: [S1] F1: Sample, 1	Found in Sample: [S2] F2: Sample, 2	Found in Sample: [S3] F3: Sample, 3	Found in Sample: [S4] F4: Sample, 4	Found in Sample: [S5] F5: Sample, 5	Found in Sample: [S6] F6: Sample, 6	Found in Sample: [S7] F7: Sample, 7	Found in Sample: [S8] F8: Sample, 8	Found in Sample: [S9] F9: Sample, 9	Found in Sample: [S10] F10: Sample, 10	Confidence (by Search Engine): Mascot	Percolator q-Value (by Search Engine): Mascot	Percolator PEP (by Search Engine): Mascot	Ions Score (by Search Engine): Mascot
		High	KLEPLSQDEDQHADLTQSR	1xDeamidated [Q11]	0.000869985	0.0012651	1	11	1	A0A024R7D0	1	2211.05							*				*	0.002031	0.001262	36
		High	YLVQHNMVDVLVTTAGGVEEDLIK	1xDeamidated [Q/N]	0.00065496	0.0012651	1	6	2	A0A024R7D0	0	2644.35					*						*	0.0007752	0.0006112	30
		High	ALLEAFGTTGFQATNFGR		4.79978e-05	0.0012651	1	9	2	A0A024R7D0	0	1900.96					*						*	0.0007752	5.338e-05	65
		High	EAPAGALAAVLK		0.00247655	0.00132294	1	8	1	A0A024R7D0	0	1110.65					*						*	0.0007752	0.002108	37
		High	YLVQHNMVDVLVTTAGGVEEDLIK	2xDeamidated [Q4; N6]	0.00232681	0.00132294	1	6	1	A0A024R7D0	0	2645.34							*				*	0.002031	0.003158	41
		High	AVQQVNAMIEK	1xOxidation [M8]	0.00462066	0.00132294	1	9	1	A0A024R7D0	0	1246.65							*				*	0.002031	0.005971	32
		High	IGNLLVPNENYCK	1xCarbamidomethyl [C12]	0.00505621	0.00132294	1	7	2	A0A024R7D0	0	1533.77					*		*				*	0.002031	0.006506	33
		High	LINTQAIFAK		0.00288441	0.00132294	1	3	3	A0A024R7D0	0	1118.66					*		*				*	0.002031	0.003852	37
		High	HSSTLPPESTQVR		0.0154042	0.001742	1	9	1	A0A024R7D0	0	1438.73					*						*	0.001114	0.0115	35
		High	KLEPLSQDEDQHADLTQSR	2xDeamidated [Q7; Q11]	0.020714	0.00186128	1	11	2	A0A024R7D0	1	2212.04					*						*	0.001114	0.01519	62
		High	LINTQAIFAK	1xDeamidated [N3]	0.0391132	0.00318692	1	3	1	A0A024R7D0	0	1119.64					*						*	0.001114	0.02741	30
Q9Y3Z3	Deoxynucleoside triphosphate triphosphohydrolase SAMHD1	0	59.881	32	16	29	16	626	72.2	7.14	431					*	*	*	*			25939	SAMHD1
	Checked	Confidence	Sequence	Modifications	Qvality PEP	Qvality q-value	# Protein Groups	# Proteins	# PSMs	Master Protein Accessions	# Missed Cleavages	Theo. MH+ [Da]	Found in Sample: [S1] F1: Sample, 1	Found in Sample: [S2] F2: Sample, 2	Found in Sample: [S3] F3: Sample, 3	Found in Sample: [S4] F4: Sample, 4	Found in Sample: [S5] F5: Sample, 5	Found in Sample: [S6] F6: Sample, 6	Found in Sample: [S7] F7: Sample, 7	Found in Sample: [S8] F8: Sample, 8	Found in Sample: [S9] F9: Sample, 9	Found in Sample: [S10] F10: Sample, 10	Confidence (by Search Engine): Mascot	Percolator q-Value (by Search Engine): Mascot	Percolator PEP (by Search Engine): Mascot	Ions Score (by Search Engine): Mascot
		High	ISTAIDDMEAYTK		0.000524818	0.0012651	1	3	1	Q9Y3Z3	0	1457.68								*			*	0.0007728	0.001147	48
		High	LKAEDFIVDVINMDYGMQEK	1xDeamidated [N12]	0.000126256	0.0012651	1	3	1	Q9Y3Z3	1	2359.12								*			*	0.0007728	0.000354	44
		High	VGNIIDTMITDAFLK		1.66909e-05	0.0012651	1	3	2	Q9Y3Z3	0	1650.88						*					*	0.0006365	1.018e-05	64
		High	YVGETQPTGQIK		0.000207687	0.0012651	1	2	3	Q9Y3Z3	0	1320.68						*	*	*			*	0.0006365	0.0001839	50
		High	SFLYEIVSNK		0.000958564	0.0012651	1	5	1	Q9Y3Z3	0	1199.63						*					*	0.0006365	0.0007019	34
		High	TPSNTPSAEADWSPGLELHPDYK	1xDeamidated [N4]	0.000299638	0.0012651	1	8	2	Q9Y3Z3	0	2513.15						*		*			*	0.0006365	0.0002088	36
		High	EWNDSTSVQNPTR		7.83785e-05	0.0012651	1	2	1	Q9Y3Z3	0	1533.69						*					*	0.0006365	5.133e-05	62
		High	FENLGVSSLGER		0.000240146	0.0012651	1	11	3	Q9Y3Z3	0	1307.66					*		*	*			*	0.002031	0.0003794	53
		High	ENEITGALLPCLDESR	1xCarbamidomethyl [C11]	0.000373887	0.0012651	1	10	2	Q9Y3Z3	0	1816.87						*					*	0.0006365	0.000262	45
		High	EQIVGPLESPVEDSLWPYK		3.00129e-05	0.0012651	1	5	2	Q9Y3Z3	0	2186.1						*					*	0.0006365	1.884e-05	66
		High	EQIVGPLESPVEDSLWPYK	1xDeamidated [Q2]	0.00118817	0.0012651	1	5	1	Q9Y3Z3	0	2187.09								*			*	0.0007728	0.002255	73
		High	SFLYEIVSNKR		0.00541898	0.00132294	1	5	2	Q9Y3Z3	1	1355.73						*					*	0.000819	0.004262	49
		High	VGNIIDTMITDAFLK	1xDeamidated [N3]; 1xOxidation [M8]	0.00215604	0.00132294	1	3	1	Q9Y3Z3	0	1667.86						*					*	0.000819	0.001632	31
		High	NGIDVDKWDYFAR		0.00545665	0.00132294	1	5	1	Q9Y3Z3	1	1598.76						*					*	0.000819	0.004274	34
		High	LKAEDFIVDVINMDYGMQEK	2xDeamidated [N12; Q18]	0.00516242	0.00132294	1	3	1	Q9Y3Z3	1	2360.1						*					*	0.000819	0.004042	40
		High	NQVSQLLPEK		0.00976251	0.00143901	1	3	1	Q9Y3Z3	0	1155.64						*					*	0.000819	0.007836	30
		High	FAEQLIR		0.00976251	0.00143901	1	4	1	Q9Y3Z3	0	876.494						*					*	0.000819	0.007872	28
		High	TPSNTPSAEADWSPGLELHPDYK		0.0133254	0.00161542	1	8	1	Q9Y3Z3	0	2512.16						*					*	0.001165	0.01087	33
		High	IIDTPQFQR		0.0138891	0.00161542	1	8	1	Q9Y3Z3	0	1117.6						*					*	0.001165	0.01137	32
		High	LVQIHVDTMK		0.0643357	0.00361037	1	11	1	Q9Y3Z3	0	1183.65								*			*	0.003027	0.05949	47
E9PPK3	Deoxyribose-phosphate aldolase (Fragment)	0	4.799	40	2	2	2	98	10.5	6.76	52							*					DERA
	Checked	Confidence	Sequence	Modifications	Qvality PEP	Qvality q-value	# Protein Groups	# Proteins	# PSMs	Master Protein Accessions	# Missed Cleavages	Theo. MH+ [Da]	Found in Sample: [S1] F1: Sample, 1	Found in Sample: [S2] F2: Sample, 2	Found in Sample: [S3] F3: Sample, 3	Found in Sample: [S4] F4: Sample, 4	Found in Sample: [S5] F5: Sample, 5	Found in Sample: [S6] F6: Sample, 6	Found in Sample: [S7] F7: Sample, 7	Found in Sample: [S8] F8: Sample, 8	Found in Sample: [S9] F9: Sample, 9	Found in Sample: [S10] F10: Sample, 10	Confidence (by Search Engine): Mascot	Percolator q-Value (by Search Engine): Mascot	Percolator PEP (by Search Engine): Mascot	Ions Score (by Search Engine): Mascot
		High	SLVLTGQWEALYDEIR	1xDeamidated [Q7]	9.84493e-05	0.0012651	1	6	1	E9PPK3	0	1893.96							*				*	0.002031	0.0001658	45
		High	AAGCNIPVASVAAGFPAGQTHLK	1xCarbamidomethyl [C4]	0.0917768	0.00525674	1	7	1	E9PPK3	0	2237.15							*				*	0.004514	0.09589	30
[truncated: 4,235 more rows]

## Sheet: Proteins_short
Identification details of identified proteins reported in this study. Reported are the rough identification results from mass spectrometry, as well as the corresponding identification parameters. Reported are the information on protein accession, description, exp. q-value, sum posterior error probability (PEP) score, sequence coverage (%), number of identified peptides, peptide spectrum matches (…
Accession	Description	Exp. q-value: Combined	Sum PEP Score	Coverage [%]	# Peptides	# PSMs	# Unique Peptides	# AAs	MW [kDa]	calc. pI	Score Mascot: Mascot	#1	#2	#3	#4	#5	#6	#7	#8	#9	#10	Entrez Gene ID	Gene Symbol	Gene Symbol_short
P27348	14-3-3 protein theta	0	46.584	36	8	35	5	245	27.7	4.78	463					*		*				10971	YWHAQ	YWHAQ
Q99460	26S proteasome non-ATPase regulatory subunit 1	0	43.204	20	10	19	10	953	105.8	5.39	346						*		*			5707	PSMD1	PSMD1
B1AJY7	26S proteasome non-ATPase regulatory subunit 10	0	7.533	32	3	5	3	193	20.8	6.64	68					*		*				5716	PSMD10	PSMD10
O00231	26S proteasome non-ATPase regulatory subunit 11	0	31.669	21	8	13	8	422	47.4	6.48	172					*		*	*			5717	PSMD11	PSMD11
Q13200	26S proteasome non-ATPase regulatory subunit 2	0	54.545	25	14	22	14	908	100.1	5.2	320						*		*			5708	PSMD2	PSMD2
P55036	26S proteasome non-ATPase regulatory subunit 4	0	10.544	12	4	4	4	377	40.7	4.79	61						*		*			5710	PSMD4	PSMD4
Q15008	26S proteasome non-ATPase regulatory subunit 6	0	34.698	30	10	21	10	389	45.5	5.62	331					*		*				9861	PSMD6	PSMD6
P51665	26S proteasome non-ATPase regulatory subunit 7	0	24.977	27	7	10	7	324	37	6.77	244					*		*				5713	PSMD7	PSMD7
F5H5V4	26S proteasome non-ATPase regulatory subunit 9 (Fragment)	0	3.562	15	2	2	2	153	16.9	6.11	31					*							PSMD9	PSMD9
A0A087X2I1	26S proteasome regulatory subunit 10B	0	32.151	26	8	13	8	403	45.8	7.78	280					*		*				5706	PSMC6	PSMC6
O43598	2'-deoxynucleoside 5'-phosphate N-hydrolase 1	0	23.528	47	4	8	4	174	19.1	5.05	261							*				10591	C6orf108; DNPH1	DNPH1
P46783	40S ribosomal protein S10	0	5.057	15	2	5	2	165	18.9	10.15	100					*		*				6204	RPS10	RPS10
P25398	40S ribosomal protein S12	0	25.849	38	4	12	4	132	14.5	7.21	263					*		*				6206	RPS12	RPS12
M0R3H0	40S ribosomal protein S16	0	7.611	41	4	6	4	100	11.1	10.24	140					*		*				6217	RPS16	RPS16
P62269	40S ribosomal protein S18	0	15.519	40	7	10	7	152	17.7	10.99	105					*		*				6222	RPS18	RPS18
P39019	40S ribosomal protein S19	0	6.499	26	4	6	4	145	16.1	10.32	62					*		*				6223	RPS19	RPS19
P60866	40S ribosomal protein S20	0	6.023	25	3	5	3	119	13.4	9.94	37					*		*				6224	RPS20	RPS20
P62851	40S ribosomal protein S25	0	12.334	24	4	10	4	125	13.7	10.11	119	*				*		*				6230	RPS25	RPS25
P23396	40S ribosomal protein S3	0	6.95	14	3	4	3	243	26.7	9.66	60					*		*				6188	RPS3	RPS3
P08865	40S ribosomal protein SA	0	85.573	52	11	50	11	295	32.8	4.87	966		*			*	*	*	*			3921	RPSA	RPSA
B4E0B9	5'-3' exoribonuclease	0	8.133	3	2	5	2	874	99.9	8.02	51					*		*				22803	XRN2	XRN2
P05388	60S acidic ribosomal protein P0	0	21.186	26	5	14	5	317	34.3	5.97	353					*		*				6175	RPLP0	RPLP0
P27635	60S ribosomal protein L10	0	10.212	24	3	4	3	214	24.6	10.08	73					*		*				6134	RPL10	RPL10
P62906	60S ribosomal protein L10a	0	24.149	26	5	10	5	217	24.8	9.94	222					*		*				4736	RPL10A	RPL10A
P30050	60S ribosomal protein L12	0	21.366	45	5	11	5	165	17.8	9.42	243					*		*				6136	RPL12	RPL12
P26373	60S ribosomal protein L13	0	7.657	14	3	4	3	211	24.2	11.65	66							*				6137	RPL13	RPL13
P50914	60S ribosomal protein L14	0	8.1	22	4	4	4	215	23.4	10.93	60					*		*				9045	RPL14	RPL14
H0YHA7	60S ribosomal protein L18 (Fragment)	0	5.838	23	3	4	3	167	19	11.78	62					*		*					RPL18	RPL18
B4DM74	60S ribosomal protein L18a	0	5.55	19	3	6	3	154	18.1	10.48	62					*		*				6142	RPL18A	RPL18A
K7ELC7	60S ribosomal protein L27 (Fragment)	0	6.332	14	2	4	2	144	16.5	10.58	49					*		*					RPL27	RPL27
E5RI99	60S ribosomal protein L30 (Fragment)	0	17.409	52	4	11	4	114	12.6	9.55	108					*		*					RPL30	RPL30
P61513	60S ribosomal protein L37a	0	10.59	33	2	5	2	92	10.3	10.43	80					*		*				6168	RPL37A	RPL37A
P36578	60S ribosomal protein L4	0	23.54	19	7	10	7	427	47.7	11.06	143					*		*				6124	RPL4	RPL4
A0A2R8Y6J3	60S ribosomal protein L5 (Fragment)	0	25.124	31	5	16	5	238	27	9.13	392					*		*					RPL5	RPL5
Q02878	60S ribosomal protein L6	0	8.077	16	3	5	3	288	32.7	10.58	94					*		*				6128	RPL6	RPL6
A8MUD9	60S ribosomal protein L7	0	6.19	15	3	4	3	208	24.4	10.67	60					*		*				6129	RPL7	RPL7
P62424	60S ribosomal protein L7a	0	27.861	26	8	15	8	266	30	10.61	252					*		*				6130	RPL7A	RPL7A
E9PKZ0	60S ribosomal protein L8 (Fragment)	0	12.526	13	2	7	2	205	22.4	10.76	292					*		*					RPL8	RPL8
Q2L6I2	ABC50 protein	0	7.349	4	3	7	3	807	91.6	7.68	116					*		*				23	ABCF1	ABCF1
A0A1B0GW23	ABHD14A-ACY1 readthrough (Fragment)	0	27.698	22	7	13	7	586	65.4	6.67	187					*		*					ABHD14A-ACY1	ACY1
Q9BWD1	Acetyl-CoA acetyltransferase, cytosolic	0	14.246	25	4	5	4	397	41.3	6.92	155							*				39	ACAT2	ACAT2
Q59EH3	Acid phosphatase 1 isoform c variant (Fragment)	0	8.726	26	4	4	4	165	18.7	7.88	72							*				52	ACP1	ACP1
P61160	Actin-related protein 2	0	47.234	31	9	28	9	394	44.7	6.74	686					*		*				10097	ACTR2	ACTR2
O15145	Actin-related protein 2/3 complex subunit 3	0	21.419	27	4	23	4	178	20.5	8.59	239	*				*		*				10094	ARPC3	ARPC3
P59998	Actin-related protein 2/3 complex subunit 4	0	23.194	36	4	11	4	168	19.7	8.43	169					*		*				10093	ARPC4	ARPC4
O95433	Activator of 90 kDa heat shock protein ATPase homolog 1	0	4.942	8	2	2	2	338	38.3	5.53	53							*				10598	AHSA1	AHSA1
Q5T4U5	Acyl-Coenzyme A dehydrogenase, C-4 to C-12 straight chain, isoform CRA_a	0	9.171	12	3	4	3	454	50.2	7.8	65					*		*				34	ACADM	ACADM
I3L297	Adapter molecule crk	0	9.089	13	2	5	2	223	25.5	7.56	163					*		*					CRK	CRK
P07741	Adenine phosphoribosyltransferase	0	5.22	13	2	3	2	180	19.6	6.02	58							*				353	APRT	APRT
A0A0S2Z381	Adenosine deaminase isoform 1 (Fragment)	0	11.289	24	4	6	4	363	40.7	5.95	82					*		*				100	ADA	ADA
P23526	Adenosylhomocysteinase	0	42.881	32	13	26	13	432	47.7	6.34	464					*	*	*	*			191	AHCY	AHCY
A0A0A6YY92	Adenylosuccinate lyase	0	14.973	19	5	6	5	498	56.2	7.43	82						*					158	ADSL	ADSL
B4E1L0	Adenylosuccinate synthetase isozyme 2	0	27.154	24	8	14	8	435	47.9	5.91	161					*		*	*			159	ADSS	ADSS
D3DPU2	Adenylyl cyclase-associated protein	0	50.386	43	14	29	14	475	51.6	8.02	679					*	*	*	*			10487	CAP1	CAP1
A6NFX8	ADP-sugar pyrophosphatase	0	15.045	18	3	6	3	232	25.9	5.19	149					*		*					NUDT5	NUDT5
P49588	Alanine--tRNA ligase, cytoplasmic	0	66.638	28	18	28	18	968	106.7	5.53	462						*		*			16	AARS	AARS
Q8IZ83	Aldehyde dehydrogenase family 16 member A1	0	3.189	3	2	2	2	802	85.1	6.79	27						*		*			126133	ALDH16A1	ALDH16A1
V9HWA2	Aldo-keto reductase family 7, member A2 (Aflatoxin aldehyde reductase)	0	13.318	18	5	11	5	359	39.6	7.17	208					*		*				8574	AKR7A2	AKR7A2
P12814	Alpha-actinin-1	0	264.308	70	51	134	34	892	103	5.41	2571	*	*				*		*			87	ACTN1	ACTN1
O43707	Alpha-actinin-4	0	180.302	57	39	103	22	911	104.8	5.44	1905	*					*		*			81	ACTN4	ACTN4
A0A1B0GVH5	Alpha-ketoglutarate-dependent dioxygenase FTO	0	12.318	9	3	10	3	559	64.1	5.38	178					*	*	*	*				FTO	FTO
B4E0K9	Alpha-mannosidase	0	8.33	6	4	4	4	950	107.4	7.02	64					*	*	*				4125	MAN2B1	MAN2B1
P17050	Alpha-N-acetylgalactosaminidase	0	3.463	8	2	2	2	411	46.5	5.19	0							*				4668	NAGA	NAGA
Q12904	Aminoacyl tRNA synthase complex-interacting multifunctional protein 1	0	6.993	13	3	3	3	312	34.3	8.43	81					*		*				9255	AIMP1	AIMP1
Q9H4A4	Aminopeptidase B	0	48.876	34	16	26	16	650	72.5	5.74	252						*	*	*			6051	RNPEP	RNPEP
P07355	Annexin A2	0	5.21	13	3	3	3	339	38.6	7.75	59			*		*		*				302	ANXA2	ANXA2
P08133	Annexin A6	0	65.066	30	14	26	14	673	75.8	5.6	607						*		*			309	ANXA6	ANXA6
B2R7L2	Annexin	0	7.381	5	2	2	2	466	50.3	6.61	57					*		*				310	ANXA7	ANXA7
B7Z6L0	Annexin	0	16.418	12	6	12	6	605	65.6	8.27	115		*			*	*	*	*			311	ANXA11	ANXA11
Q10567	AP-1 complex subunit beta-1	0	23.615	10	6	11	2	949	104.6	5.06	162						*		*			162	AP1B1	AP1B1
B3KXW5	AP-1 complex subunit gamma	0	19.538	12	6	7	6	845	94.1	7.05	148						*		*			164	AP1G1	AP1G1
Q9BXS5	AP-1 complex subunit mu-1	0	11.213	12	4	7	4	423	48.6	7.3	119					*	*		*			8907	AP1M1	AP1M1
Q6PK82	AP3D1 protein (Fragment)	0	5.534	4	2	3	2	865	98.5	9.13	83						*		*			8943	AP3D1	AP3D1
Q9ULZ3	Apoptosis-associated speck-like protein containing a CARD	0	14.58	21	4	6	4	195	21.6	6.34	116					*		*				29108	PYCARD	PYCARD
P54136	Arginine--tRNA ligase, cytoplasmic	0	7.026	6	3	3	3	660	75.3	6.68	66						*		*			5917	RARS	RARS
Q53R19	Arp2/3 complex 34 kDa subunit	0	18.134	33	7	11	7	300	34.3	7.36	81					*		*				10109	ARPC2	ARPC2
A0A024RAI1	ARP3 actin-related protein 3 homolog (Yeast), isoform CRA_a	0	42.962	33	10	18	2	418	47.3	5.88	301						*		*			10096	ACTR3	ACTR3
D3DP78	Aspartyl-tRNA synthetase, isoform CRA_b	0	18.823	16	6	10	6	468	53.4	6.54	220					*	*	*	*			1615	DARS	DARS
A0A024QZ91	Ataxin 2-like, isoform CRA_a	0	4.941	2	2	2	2	975	103.5	8.12	40							*				11273	ATXN2L	ATXN2L
Q9UBB4	Ataxin-10	0	28.136	23	8	14	8	475	53.5	5.25	189					*	*	*	*			25814	ATXN10	ATXN10
A0A087WXS7	ATPase ASNA1	0	25.707	45	9	14	9	331	37.1	5.14	153					*		*					ASNA1	ASNA1
P61221	ATP-binding cassette sub-family E member 1	0	25.542	16	6	13	6	599	67.3	8.34	345						*	*	*			6059	ABCE1	ABCE1
P53396	ATP-citrate synthase	0	78.531	24	18	36	18	1101	120.8	7.33	605						*		*			47	ACLY	ACLY
P17858	ATP-dependent 6-phosphofructokinase, liver type	0	67.76	24	12	27	10	780	85	7.5	663					*	*	*	*			5211	PFKL	PFKL
Q01813	ATP-dependent 6-phosphofructokinase, platelet type	0	49.776	18	10	19	8	784	85.5	7.55	479						*	*	*			5214	PFKP	PFKP
Q08211	ATP-dependent RNA helicase A	0	80.906	20	19	38	19	1270	140.9	6.84	455		*			*	*	*	*			1660	DHX9	DHX9
O00571	ATP-dependent RNA helicase DDX3X	0	14.373	12	6	7	5	662	73.2	7.18	112		*				*		*			1654	DDX3X	DDX3X
Q6FI97	BAF53A protein	0	8.532	10	2	3	2	429	47.4	5.72	71						*		*			86	ACTL6A	ACTL6A
Q9BXK5	Bcl-2-like protein 13	0	6.649	6	2	3	2	485	52.7	4.44	85							*				23786	BCL2L13	BCL2L13
P07814	Bifunctional glutamate/proline--tRNA ligase	0	31.535	10	11	14	11	1512	170.5	7.33	182						*		*			2058	EPRS	EPRS
Q59FY5	Brefeldin A-inhibited guanine nucleotide-exchange protein 1 variant (Fragment)	0	7.548	4	3	4	3	1278	145.4	6.06	59						*		*			10565	ARFGEF1	ARFGEF1
J3KQS6	BRISC and BRCA1-A complex member 1	0	5.776	9	2	3	2	254	28.1	4.54	85					*		*				29086	BABAM1	BABAM1
F8W733	BRISC and BRCA1-A complex member 2 (Fragment)	0	7.9	8	2	5	2	284	32	4.89	80					*		*					BABAM2	BABAM2
Q15018	BRISC complex subunit Abraxas 2	0	5.224	6	2	2	2	415	46.9	6.21	38						*		*			23172	FAM175B; ABRAXAS2	ABRAXAS2
P11586	C-1-tetrahydrofolate synthase, cytoplasmic	0	32.632	18	11	15	11	935	101.5	7.3	188					*	*		*			4522	MTHFD1	MTHFD1
P27708	CAD protein	0	4.308	2	2	2	2	2225	242.8	6.46	0						*					790	CAD	CAD
Q13557	Calcium/calmodulin-dependent protein kinase type II subunit delta	0	5.186	7	2	3	2	499	56.3	7.25	54					*			*			817	CAMK2D	CAMK2D
Q9HB71	Calcyclin-binding protein	0	14.415	21	4	7	4	228	26.2	8.25	104					*		*				27101	CACYBP	CACYBP
A0A024R580	Calpain 1, (Mu/I) large subunit, isoform CRA_a	0	26.936	18	9	12	9	713	81.8	5.82	150						*		*			823	CAPN1	CAPN1
P04632	Calpain small subunit 1	0	15.34	21	3	5	3	268	28.3	5.2	137					*		*				826	CAPNS1	CAPNS1
Q14444	Caprin-1	0	7.537	6	3	5	3	709	78.3	5.25	99					*	*	*				4076	CAPRIN1	CAPRIN1
E7EU96	Casein kinase II subunit alpha	0	26.541	30	8	11	8	385	45.3	7.94	144					*		*					CSNK2A1	CSNK2A1
P19784	Casein kinase II subunit alpha'	0	15.599	13	3	8	3	350	41.2	8.56	226					*		*				1459	CSNK2A2	CSNK2A2
P67870	Casein kinase II subunit beta	0	12.565	25	3	5	3	215	24.9	5.55	119					*		*				1460	CSNK2B	CSNK2B
P04040	Catalase	0	53.271	39	13	22	13	527	59.7	7.39	472						*		*			847	CAT	CAT
A0A1B0GVD5	Cathepsin D	0	18.287	13	4	7	4	409	44.2	6.54	135					*		*					CTSD	CTSD
Q5U000	Cathepsin Z	0	9.576	13	4	5	4	303	33.8	7.11	125							*				1522	CTSZ	CTSZ
A5YKK6	CCR4-NOT transcription complex subunit 1	0	17.242	3	6	6	6	2376	266.8	7.11	99						*		*			23019	CNOT1	CNOT1
B3KM57	cDNA FLJ10347 fis, clone NT2RM2001035, highly similar to CCR4-NOT transcription complex subunit 7	0	7.97	15	3	5	3	285	32.8	4.89	50					*		*				29883	CNOT7	CNOT7
B3KM89	cDNA FLJ10528 fis, clone NT2RP2000943, highly similar to Protein transport protein Sec24D	0	13.411	4	3	6	3	906	100.2	6.93	51						*	*	*			9871	SEC24D	SEC24D
B3KT21	cDNA FLJ37476 fis, clone BRAWH2012827, highly similar to Homo sapiens BH3 interacting domain death agonist (BID), transcript variant 1, mRNA	0	8.894	12	2	3	2	241	26.8	7.08	77							*				637	BID	BID
B3KTB3	cDNA FLJ37987 fis, clone CTONG2011429, highly similar to Importin-4	0	9.201	5	4	5	4	945	103.2	4.81	45						*		*			79711	IPO4	IPO4
B3KTP2	cDNA FLJ38558 fis, clone HCHON2003327, highly similar to Puromycin-sensitive aminopeptidase	0	12.732	9	3	4	3	627	70.6	5.22	84						*		*			9520	NPEPPS	NPEPPS
B3KUJ0	cDNA FLJ39996 fis, clone STOMA2002166, highly similar to Splicing factor 3B subunit 4	0	15.532	11	2	7	2	424	44.5	8.24	124					*		*	*			10262	SF3B4	SF3B4
B3KX19	cDNA FLJ44500 fis, clone UTERU3000828, highly similar to 116 kDa U5 small nuclear ribonucleoprotein component	0	8.734	4	3	3	2	962	108.1	5	68						*		*			9343	EFTUD2	EFTUD2
B3KY04	cDNA FLJ46506 fis, clone THYMU3030752, highly similar to BTB/POZ domain-containing protein KCTD12	0	13.557	15	4	12	4	325	35.7	5.64	213					*		*				115207	KCTD12	KCTD12
Q6ZR44	cDNA FLJ46672 fis, clone TRACH3009008, highly similar to Thioredoxin reductase	0	7.051	7	2	2	2	581	63.9	7.99	68								*			7296	TXNRD1	TXNRD1
B3KY43	cDNA FLJ46798 fis, clone TRACH3031660, highly similar to cAMP-dependent protein kinase type II-beta regulatory subunit	0	6.924	7	2	2	2	405	44.8	5.16	80						*					5577	PRKAR2B	PRKAR2B
B4DDU6	cDNA FLJ50442, highly similar to T-complex protein 1 subunit epsilon	0	44.858	39	12	25	12	503	55.4	5.43	448	*	*			*	*	*	*			22948	CCT5	CCT5
B7Z5P7	cDNA FLJ51550, highly similar to Leupaxin	0	10.277	13	4	6	4	366	41.6	7.84	66					*	*	*	*			9404	LPXN	LPXN
B4DHC4	cDNA FLJ51843, highly similar to 14-3-3 protein gamma	0	76.433	56	9	38	6	225	25.6	4.92	677					*		*				7532	YWHAG	YWHAG
B7Z322	cDNA FLJ52146, highly similar to Grancalcin	0	5.166	15	2	5	2	198	22.1	5.21	38					*		*				25801	GCA	GCA
B4DN60	cDNA FLJ52703, highly similar to Asparaginyl-tRNA synthetase, cytoplasmic (EC6.1.1.22)	0	3.42	6	2	2	2	299	34.9	5.02	43						*		*			4677	NARS	NARS
B4DHR1	cDNA FLJ53009, highly similar to Calreticulin	0	14.369	24	3	5	3	212	24.3	5.11	128						*		*			811	CALR	CALR
B4DR16	cDNA FLJ53084, highly similar to ADP-ribosylation factor-like protein 1	0	6.079	18	2	2	2	149	16.8	8.78	69					*		*				400	ARL1	ARL1
B4DDF7	cDNA FLJ53296, highly similar to Serine/threonine-protein phosphatase 2A 65 kDa regulatory subunit A alpha isoform	0	44.987	23	9	25	9	579	64.1	5.14	238					*	*	*	*			5518	PPP2R1A	PPP2R1A
B4DP93	cDNA FLJ53437, highly similar to Major vault protein	0	4.378	5	2	2	2	789	87.5	5.66	55						*		*			9961	MVP	MVP
B4DNN3	cDNA FLJ54453, highly similar to Glutaminyl-tRNA synthetase	0	20.475	15	9	11	9	725	82.2	7.78	177						*	*	*			5859	QARS	QARS
B4DM97	cDNA FLJ55002, highly similar to Alpha-centractin	0	10.131	19	4	5	4	334	38.3	6.96	74					*		*	*			10121	ACTR1A	ACTR1A
B4DTR4	cDNA FLJ55347, highly similar to EH-domain-containing protein 1	0	9.919	13	4	4	4	510	57.8	7.09	45						*		*			10938	EHD1	EHD1
B4DX78	cDNA FLJ55484, highly similar to ATP-dependent RNA helicase DDX39	0	19.804	18	7	8	3	470	53.7	5.9	152						*		*			10212	DDX39A	DDX39A
B4DE91	cDNA FLJ55534, highly similar to 4-trimethylaminobutyraldehyde dehydrogenase	0	8.79	8	3	4	3	484	52.7	6.06	63						*	*				223	ALDH9A1	ALDH9A1
B4E0S6	cDNA FLJ55635, highly similar to pre-mRNA-splicing factorATP-dependent RNA helicase DHX15	0	32.792	15	9	14	9	784	89.5	7.46	242						*		*			1665	DHX15	DHX15
B4DPM7	cDNA FLJ55739, highly similar to 26S proteasome non-ATPase regulatory subunit 3	0	31.328	20	7	14	7	511	58.3	7.97	211						*		*			5709	PSMD3	PSMD3
B7Z4M5	cDNA FLJ56114, highly similar to Rap1 GTPase-GDP dissociation stimulator 1	0	5.207	6	2	2	2	478	52.4	5.62	43						*					5910	RAP1GDS1	RAP1GDS1
B7Z6Z4	cDNA FLJ56329, highly similar to Myosin light polypeptide 6	0	26.617	27	6	13	6	238	26.7	5.08	162					*		*				4637	MYL6	MYL6
B4DXF3	cDNA FLJ57650, highly similar to Bleomycin hydrolase	0	3.355	6	2	2	2	368	42.4	6.25	42						*					642	BLMH	BLMH
B4DWI8	cDNA FLJ57805, highly similar to Homo sapiens paraspeckle component 1 (PSPC1), transcript variant alpha, mRNA	0	10.006	11	3	3	3	463	52.5	7.25	91							*				55269	PSPC1	PSPC1
B4DKX4	cDNA FLJ58014, highly similar to Homo sapiens programmed cell death 4, transcript variant 1, mRNA	0	4.697	5	2	2	2	455	50.2	5.47	38							*				27250	PDCD4	PDCD4
B4DJI4	cDNA FLJ58065, highly similar to LIM and SH3 domain protein 1	0	6.509	11	2	5	2	220	24.5	8.54	59					*		*				3927	LASP1	LASP1
B4DIT7	cDNA FLJ58187, highly similar to Protein-glutamine gamma-glutamyltransferase 2	0	51.488	37	13	22	13	606	68.6	5.3	527						*		*			7052	TGM2	TGM2
B4DRA0	cDNA FLJ58459, highly similar to RNA-binding region-containing protein 2	0	8.912	8	3	4	3	502	56.4	10.02	102					*		*				9584	RBM39	RBM39
B4E0C7	cDNA FLJ58558, highly similar to Tripeptidyl-peptidase 1	0	14.564	9	3	4	3	496	53.8	6.38	130					*		*	*			1200	TPP1	TPP1
B4DGT1	cDNA FLJ59116, highly similar to Spectrin alpha chain, brain	0	5.527	2	3	3	3	1312	151.5	5.22	64						*					6709	SPTAN1	SPTAN1
B4DFH3	cDNA FLJ59863, highly similar to Inorganic pyrophosphatase 2, mitochondrial	0	12.16	19	3	8	3	202	23	5.83	196					*		*				27068	PPA2	PPA2
B4DSN3	cDNA FLJ60345, highly similar to Protein transport protein Sec24C	0	9.519	5	3	3	3	975	106.5	6.96	70						*					9632	SEC24C	SEC24C
B4DPZ4	cDNA FLJ60782, highly similar to Rho-GTPase-activating protein 1	0	6.029	6	2	2	2	458	52.7	6.7	88						*					392	ARHGAP1	ARHGAP1
B4DJ30	cDNA FLJ61290, highly similar to Neutral alpha-glucosidase AB	0	21.447	10	6	7	6	995	112.9	6.06	214						*		*				GANAB	GANAB
B7Z920	cDNA FLJ61714, highly similar to Tripeptidyl-peptidase 2 (Fragment)	0	29.22	12	8	10	8	1069	117.9	6.39	153						*		*			7174	TPP2	TPP2
A8K9T9	cDNA FLJ75059, highly similar to Homo sapiens phosphoribosylformylglycinamidine synthase (FGAR amidotransferase) (PFAS), mRNA	0	53.914	16	14	25	14	1338	144.6	5.8	462						*	*	*			5198	PFAS	PFAS
A8K651	cDNA FLJ75700, highly similar to Homo sapiens complement component 1, q subcomponent binding protein (C1QBP), nuclear gene encoding mitochondrial protein, mRNA	0	10.35	12	3	7	3	282	31.4	4.84	141					*		*				708	C1QBP	C1QBP
A8KA19	cDNA FLJ75831, highly similar to Homo sapiens exportin, tRNA (nuclear export receptor for tRNAs) (XPOT), mRNA	0	18.967	8	6	8	6	962	109.8	5.39	156						*		*			11260	XPOT	XPOT
A8K6K2	cDNA FLJ75877, highly similar to Homo sapiens 5'-nucleotidase, cytosolic II (NT5C2), mRNA	0	5.153	7	2	2	2	561	64.9	6.14	61						*		*			22978	NT5C2	NT5C2
A8K4T6	cDNA FLJ76282, highly similar to Homo sapiens proteasome (prosome, macropain) 26S subunit, non-ATPase, 5 (PSMD5), mRNA	0	4.61	7	3	3	3	504	56.2	5.57	28						*		*			5711	PSMD5	PSMD5
A8K525	cDNA FLJ76817, highly similar to Homo sapiens non-POU domain containing, octamer-binding (NONO), mRNA	0	6.046	7	3	3	3	471	54.3	9.2	0					*		*	*			4841	NONO	NONO
A8K690	cDNA FLJ76863, highly similar to Homo sapiens stress-induced-phosphoprotein 1 (Hsp70/Hsp90-organizing protein) (STIP1), mRNA	0	9.72	11	4	4	4	543	62.6	6.8	101						*		*			10963	STIP1	STIP1
A8KAK1	cDNA FLJ77398, highly similar to Homo sapiens UDP-glucose ceramide glucosyltransferase-like 1, transcript variant 2, mRNA	0	13.578	6	5	6	5	1531	174.9	5.52	108						*		*			56886	UGGT1	UGGT1
A8K3K1	cDNA FLJ78096, highly similar to Homo sapiens actin, alpha, cardiac muscle (ACTC), mRNA	0	90.94	39	11	113	4	377	42	5.39	1078					*	*	*	*			70	ACTC1	ACTC1
A8K2H4	cDNA FLJ78235	0	10.587	12	3	6	3	339	37.8	6.3	125					*		*				1508	CTSB	CTSB
A8K7F6	cDNA FLJ78244, highly similar to Homo sapiens eukaryotic translation initiation factor 4A, isoform 1 (EIF4A1), mRNA	0	104.336	54	17	71	9	406	46.1	5.48	1162					*	*	*	*			1973	EIF4A1	EIF4A1
A8K5Y7	cDNA FLJ78655, highly similar to Homo sapiens exportin 5 (XPO5), mRNA	0	39.407	18	13	18	13	1204	136.2	5.9	231						*		*			57510	XPO5	XPO5
B2R6U8	cDNA, FLJ93125, highly similar to Homo sapiens cleavage and polyadenylation specific factor 5, 25 kDa(CPSF5), mRNA	0	14.344	34	5	7	5	227	26.2	8.82	90							*				11051	NUDT21	NUDT21
B2RE59	cDNA, FLJ93148, highly similar to Homo sapiens RCD1 required for cell differentiation1 homolog (S. pombe) (RQCD1), mRNA	0	15.537	20	5	8	5	299	33.6	8.03	189					*		*				9125	RQCD1; CNOT9	CNOT9
B2R7T8	cDNA, FLJ93598, highly similar to Homo sapiens capping protein (actin filament) muscle Z-line, beta (CAPZB), mRNA	0	35.143	33	8	18	8	272	30.6	6	358					*		*				832	CAPZB	CAPZB
B2R8D1	cDNA, FLJ93841, highly similar to Homo sapiens nitrilase 1 (NIT1), mRNA	0	6.212	10	2	2	2	327	35.9	7.74	51					*		*				4817	NIT1	NIT1
B2R8R5	cDNA, FLJ94025, highly similar to Homo sapiens tripartite motif-containing 28 (TRIM28), mRNA	0	62.824	23	11	22	11	835	88.5	5.77	574						*		*			10155	TRIM28	TRIM28
B2R9K8	cDNA, FLJ94440, highly similar to Homo sapiens chaperonin containing TCP1, subunit 6A (zeta 1)(CCT6A), mRNA	0	29.76	22	7	18	7	531	57.9	6.8	358					*	*	*	*			908	CCT6A	CCT6A
B2RE74	cDNA, FLJ94876, highly similar to Homo sapiens fructose-1,6-bisphosphatase 1 (FBP1), mRNA	0	14.082	18	4	6	4	338	36.8	6.68	112					*		*				2203	FBP1	FBP1
B2RB90	cDNA, FLJ95375, highly similar to Homo sapiens glutamine-fructose-6-phosphate transaminase 2 (GFPT2), mRNA	0	6.199	5	2	2	2	682	76.9	7.25	61						*		*			9945	GFPT2	GFPT2
B2RDE1	cDNA, FLJ96568, highly similar to Homo sapiens tropomyosin 3 (TPM3), mRNA	0	33.925	31	9	24	7	248	29	4.75	608	*				*		*				7170	TPM3	TPM3
Q8N163	Cell cycle and apoptosis regulator protein 2	0	16.628	10	6	9	6	923	102.8	5.22	103					*	*	*	*			57805	CCAR2; KIAA1967	CCAR2
Q2TNB3	Cell migration-inducing protein 22	0	38.951	45	8	15	8	239	27.3	5.58	384					*		*	*			5721	PSME2	PSME2
B2RTS4	Centrosomal protein 170kDa	0	3.245	2	2	4	2	1486	164.5	7.24	27					*		*				9859	CEP170	CEP170
A0A1U9X8Y4	Chloride intracellular channel protein	0	63.719	67	11	32	11	240	26.8	5.26	603					*		*	*			1192	CLIC1	CLIC1
A0A087WVQ6	Clathrin heavy chain	0	180.972	34	38	84	34	1679	191.9	5.69	1880						*		*			1213	CLTC	CLTC
F8WJN3	Cleavage and polyadenylation-specificity factor subunit 6	0	10.484	8	2	2	2	478	52.2	6.43	138							*					CPSF6	CPSF6
K7EIG1	Clustered mitochondria protein homolog (Fragment)	0	14.442	7	7	8	7	1251	140.5	6.4	102						*		*				CLUH	CLUH
P53621	Coatomer subunit alpha	0	42.44	14	13	19	13	1224	138.3	7.66	223						*		*			1314	COPA	COPA
E9PP73	Coatomer subunit beta (Fragment)	0	21.017	16	6	10	6	485	55.4	6.43	120						*		*				COPB1	COPB1
P35606	Coatomer subunit beta'	0	48.053	21	12	16	12	906	102.4	5.27	315						*		*			9276	COPB2	COPB2
P48444	Coatomer subunit delta	0	3.445	5	2	2	2	511	57.2	6.21	37							*				372	ARCN1	ARCN1
O14579	Coatomer subunit epsilon	0	46.762	41	6	17	6	308	34.5	5.12	481					*		*				11316	COPE	COPE
Q9Y678	Coatomer subunit gamma-1	0	40.644	22	11	20	10	874	97.7	5.47	461						*		*			22820	COPG1	COPG1
F8W651	Coatomer subunit zeta-1	0	9.351	25	2	4	2	119	13.4	4.82	123					*		*					COPZ1	COPZ1
E9PK25	Cofilin-1	0	12.3	22	4	5	4	204	22.7	8.34	198					*		*					CFL1	CFL1
Q9NX08	COMM domain-containing protein 8	0	3.916	21	2	2	2	183	21.1	5.43	29							*				54951	COMMD8	COMMD8
Q9P000	COMM domain-containing protein 9	0	9.179	28	3	3	3	198	21.8	5.88	65					*		*				29099	COMMD9	COMMD9
B3KMS0	Condensin complex subunit 1	0	9.371	4	5	5	5	1401	157.1	6.61	55						*		*			9918	NCAPD2	NCAPD2
H0Y9Z8	Condensin complex subunit 3 (Fragment)	0	5.233	11	2	2	2	269	30.3	5.11	34						*						NCAPG	NCAPG
Q13098	COP9 signalosome complex subunit 1	0	4.732	6	2	2	2	491	55.5	6.74	52						*		*			2873	GPS1	GPS1
P61201	COP9 signalosome complex subunit 2	0	4.205	7	2	3	2	443	51.6	5.53	58						*		*			9318	COPS2	COPS2
Q9UNS2	COP9 signalosome complex subunit 3	0	31.344	20	5	13	5	423	47.8	6.65	413					*		*				8533	COPS3	COPS3
E7EM64	COP9 signalosome complex subunit 6	0	20.108	29	7	13	7	326	36	5.73	95					*		*					COPS6	COPS6
J3KQ41	COP9 signalosome complex subunit 7b	0	7.336	14	2	3	2	278	31.5	8	85					*		*				64708	COPS7B	COPS7B
E9PGT6	COP9 signalosome complex subunit 8	0	23.32	74	6	8	6	173	19.3	5.53	160					*		*					COPS8	COPS8
Q53FV3	COP9 signalosome subunit 4 variant (Fragment)	0	19.84	22	6	11	6	406	46.2	6.09	201					*		*				51138	COPS4	COPS4
Q59GH5	COP9 signalosome subunit 5 variant (Fragment)	0	15.843	18	4	9	4	276	31.2	6.64	117					*		*				10987	COPS5	COPS5
B0QZ18	Copine-1	0	22.632	23	6	8	6	542	59.7	6.04	135						*		*			8904	CPNE1	CPNE1
Q567U8	COPS7A protein	0	12.974	18	3	4	3	248	27.3	5.49	113					*		*				50813	COPS7A	COPS7A
P31146	Coronin-1A	0	26.098	33	9	18	9	461	51	6.68	255					*	*	*	*			11151	CORO1A	CORO1A
P57737	Coronin-7	0	15.495	13	6	7	6	925	100.5	5.8	80						*					79585	CORO7	CORO7
P46109	Crk-like protein	0	4.873	8	2	3	2	303	33.8	6.74	37							*				1399	CRKL	CRKL
P17812	CTP synthase 1	0	7.718	8	3	4	3	591	66.6	6.46	67						*		*			1503	CTPS1	CTPS1
Q13619	Cullin-4A	0	15.026	7	5	7	5	759	87.6	8.13	146						*		*			8451	CUL4A	CUL4A
Q86VP6	Cullin-associated NEDD8-dissociated protein 1	0	25.801	9	9	16	9	1230	136.3	5.78	183						*		*			55832	CAND1	CAND1
P04080	Cystatin-B	0	6.265	34	2	2	2	98	11.1	7.56	41					*						1476	CSTB	CSTB
Q14204	Cytoplasmic dynein 1 heavy chain 1	0	22.949	2	8	11	8	4646	532.1	6.4	106						*		*			1778	DYNC1H1	DYNC1H1
Q9Y5Y2	Cytosolic Fe-S cluster assembly factor NUBP2	0	6.905	20	2	5	2	271	28.8	5.83	113					*		*				10101	NUBP2	NUBP2
A0A286YFA2	D-3-phosphoglycerate dehydrogenase	0	4.662	4	2	2	2	445	47.6	5.9	53								*				PHGDH	PHGDH
Q13011	Delta(3,5)-Delta(2,4)-dienoyl-CoA isomerase, mitochondrial	0	15.748	8	2	5	2	328	35.8	8	190					*		*				1891	ECH1	ECH1
A0A024R877	Delta-aminolevulinic acid dehydratase	0	23.503	29	7	14	7	339	37.2	6.84	183					*		*				210	ALAD	ALAD
Q9BU89	Deoxyhypusine hydroxylase	0	15.099	24	4	7	4	302	32.9	4.83	145					*		*				83475	DOHH	DOHH
A0A024R7D0	Deoxyhypusine synthase, isoform CRA_b	0	27.707	33	8	17	8	369	40.9	5.36	165					*		*				1725	DHPS	DHPS
Q9Y3Z3	Deoxynucleoside triphosphate triphosphohydrolase SAMHD1	0	59.881	32	16	29	16	626	72.2	7.14	431					*	*	*	*			25939	SAMHD1	SAMHD1
E9PPK3	Deoxyribose-phosphate aldolase (Fragment)	0	4.799	40	2	2	2	98	10.5	6.76	52							*					DERA	DERA
P33316	Deoxyuridine 5'-triphosphate nucleotidohydrolase, mitochondrial	0	24.558	32	6	12	6	252	26.5	9.36	232					*		*				1854	DUT	DUT
P81605	Dermcidin	0	5.771	25	3	7	3	110	11.3	6.54	177	*	*		*					*		117159	DCD	DCD
Q02413	Desmoglein-1	0	7.472	4	3	5	3	1049	113.7	5.03	116	*	*							*	*	1828	DSG1	DSG1
P15924	Desmoplakin	0	22.114	4	9	12	9	2871	331.6	6.81	233	*	*	*						*		1832	DSP	DSP
A0A0S2Z5U7	Diablo-like protein isoform 1 (Fragment)	0	10.693	13	2	7	2	239	27.1	5.9	157					*		*				56616	DIABLO	DIABLO
Q16555	Dihydropyrimidinase-related protein 2	0	43.675	32	11	22	11	572	62.3	6.38	535					*	*	*	*			1808	DPYSL2	DPYSL2
Q12882	Dihydropyrimidine dehydrogenase [NADP(+)]	0	11.826	6	4	7	4	1025	111.3	7.05	106						*		*			1806	DPYD	DPYD
P53634	Dipeptidyl peptidase 1	0	19.78	19	5	6	5	463	51.8	6.99	107					*		*				1075	CTSC	CTSC
M0R2A8	Dipeptidyl peptidase 9	0	5.264	5	2	2	2	518	59	6.55	35						*						DPP9	DPP9
Q53GT4	Dipeptidylpeptidase III isoform 1 variant (Fragment)	0	12.327	10	4	4	4	737	82.5	5.12	74						*		*			10072	DPP3	DPP3
Q16531	DNA damage-binding protein 1	0	61.661	22	17	30	17	1140	126.9	5.26	517						*		*			1642	DDB1	DDB1
Q53FG5	DNA helicase (Fragment)	0	34.541	21	11	21	11	734	82.2	8.28	190						*		*			4174	MCM5	MCM5
B7Z8Z6	DNA helicase	0	57.307	20	15	27	15	954	106.8	5.36	383					*	*		*			4171	MCM2	MCM2
B3KMX0	DNA helicase	0	44.509	20	11	22	11	863	96.5	6.74	462						*	*	*			4173	MCM4	MCM4
Q59FA0	DNA polymerase (Fragment)	0	12.596	8	5	5	5	1011	111.8	7.58	83						*					5424	POLD1	POLD1
P25205	DNA replication licensing factor MCM3	0	37.966	17	11	22	11	808	90.9	5.77	309					*	*	*	*			4172	MCM3	MCM3
Q14566	DNA replication licensing factor MCM6	0	36.431	17	11	20	11	821	92.8	5.41	320						*		*			4175	MCM6	MCM6
P33993	DNA replication licensing factor MCM7	0	49.079	28	15	25	15	719	81.3	6.46	298						*		*			4176	MCM7	MCM7
P78527	DNA-dependent protein kinase catalytic subunit	0	119.431	11	31	50	31	4128	468.8	7.12	966						*		*			5591	PRKDC	PRKDC
A0A087WVZ9	DNA-directed RNA polymerases I, II, and III subunit RPABC1	0	6.141	15	2	3	2	184	21.4	7.44	116							*					POLR2E	POLR2E
C9JLU1	DNA-directed RNA polymerases I, II, and III subunit RPABC3 (Fragment)	0	11.776	18	2	3	2	148	16.9	4.68	132					*		*					POLR2H	POLR2H
A0A024R6S1	DnaJ (Hsp40) homolog, subfamily A, member 2, isoform CRA_a	0	7.079	7	2	4	2	412	45.7	6.48	97						*		*			10294	DNAJA2	DNAJA2
P31689	DnaJ homolog subfamily A member 1	0	7.942	14	3	5	3	397	44.8	7.08	93					*	*	*	*			3301	DNAJA1	DNAJA1
Q99615	DnaJ homolog subfamily C member 7	0	4.106	5	2	2	2	494	56.4	6.96	0						*		*			7266	DNAJC7	DNAJC7
Q4W4Y1	Dopamine receptor interacting protein 4	0	27.112	12	8	11	8	868	96	6.52	238						*		*			10015	PDCD6IP	PDCD6IP
Q16643	Drebrin	0	10.404	8	3	5	3	649	71.4	4.45	56					*	*					1627	DBN1	DBN1
Q9UJU6	Drebrin-like protein	0	22.545	20	6	11	6	430	48.2	5.05	204					*	*	*	*			28988	DBNL	DBNL
Q14203	Dynactin subunit 1	0	3.999	3	2	2	2	1278	141.6	5.81	33						*		*			1639	DCTN1	DCTN1
Q13561	Dynactin subunit 2	0	5.882	7	2	2	2	401	44.2	5.21	39						*		*			10540	DCTN2	DCTN2
G8JLD5	Dynamin-1-like protein	0	16.937	14	6	9	6	712	79.6	7.08	169						*		*			10059	DNM1L	DNM1L
Q15075	Early endosome antigen 1	0	18.265	5	5	7	5	1411	162.4	5.68	238						*		*			8411	EEA1	EEA1
Q53HQ7	Elongation factor 1-alpha (Fragment)	0	43.613	41	12	31	12	462	50.2	8.94	454					*	*	*	*	*		1915	EEF1A1	EEF1A1
P29692	Elongation factor 1-delta	0	72.525	49	9	38	9	281	31.1	5.01	880					*		*	*			1936	EEF1D	EEF1D
P26641	Elongation factor 1-gamma	0	69.983	43	16	52	16	437	50.1	6.67	921		*			*	*	*	*		*	1937	EEF1G	EEF1G
P13639	Elongation factor 2	0	127.14	49	32	80	31	858	95.3	6.83	1460					*	*	*	*			1938	EEF2	EEF2
P30040	Endoplasmic reticulum resident protein 29	0	3.53	8	2	2	2	261	29	7.31	51							*				10961	ERP29	ERP29
D0PNI1	Epididymis luminal protein 4	0	47.508	47	9	33	7	245	27.7	4.79	403					*		*				7534	YWHAZ	YWHAZ
V9HWD6	Epididymis secretory protein Li 1	0	52.478	49	10	34	7	246	28.1	4.83	500					*		*				7529	YWHAB	YWHAB
V9HW01	Epididymis secretory protein Li 310	0	7.937	19	3	4	3	157	17.8	11.25	85					*		*				6152	RPL24	RPL24
V9HWC4	Epididymis secretory sperm binding protein Li 132P	0	6.57	26	2	2	2	125	13.8	6.07	64					*						29085	PHPT1	PHPT1
V9HWB4	Epididymis secretory sperm binding protein Li 89n	0	34.352	18	8	18	6	654	72.3	5.16	367						*		*			3309	HSPA5	HSPA5
V9HW09	Epididymis secretory sperm binding protein Li 91n	0	9.818	13	2	6	2	350	39.6	9.7	66							*				5714	PSMD8	PSMD8
P38919	Eukaryotic initiation factor 4A-III	0	22.949	18	6	15	5	411	46.8	6.73	403					*		*				9775	EIF4A3	EIF4A3
A0A024R3W7	Eukaryotic translation elongation factor 1 beta 2, isoform CRA_a	0	34.137	35	4	22	4	225	24.7	4.67	630	*	*			*	*	*				1933	EEF1B2	EEF1B2
Q53XC0	Eukaryotic translation initiation factor 2, subunit 1 alpha, 35kDa, isoform CRA_a	0	3.923	5	2	2	2	315	36.1	5.08	0							*				1965	EIF2S1	EIF2S1
J9R021	Eukaryotic translation initiation factor 3 subunit A	0	54.371	16	17	25	17	1382	166.4	6.79	301						*		*			8661	EIF3A	EIF3A
B4DV79	Eukaryotic translation initiation factor 3 subunit B	0	47.464	27	14	22	14	738	85.1	5.26	374						*		*			8662	EIF3B	EIF3B
B4DVQ5	Eukaryotic translation initiation factor 3 subunit C	0	17.838	8	5	11	5	898	103.6	5.53	119						*		*			8663	EIF3C	EIF3C
B2R806	Eukaryotic translation initiation factor 3 subunit E	0	30.533	19	7	27	7	445	52.2	6.04	574					*	*	*	*			3646	EIF3E	EIF3E
B3KSH1	Eukaryotic translation initiation factor 3 subunit F	0	29.465	20	5	16	5	372	39.1	5.45	526					*	*	*	*			8665	EIF3F	EIF3F
Q13347	Eukaryotic translation initiation factor 3 subunit I	0	51.921	51	10	20	10	325	36.5	5.64	413					*		*				8668	EIF3I	EIF3I
Q9UBQ5	Eukaryotic translation initiation factor 3 subunit K	0	38.087	37	6	15	6	218	25	4.93	303					*		*	*			27335	EIF3K	EIF3K
B3KPB9	Eukaryotic translation initiation factor 3 subunit L	0	27.183	16	8	13	8	607	70.9	6.65	109						*		*			51386	EIF3L	EIF3L
Q7L2H7	Eukaryotic translation initiation factor 3 subunit M	0	51.631	36	9	27	9	374	42.5	5.63	590					*		*				10480	EIF3M	EIF3M
Q53HR0	Eukaryotic translation initiation factor 3, subunit 3 gamma, 40kDa variant (Fragment)	0	33.622	40	9	13	9	352	39.9	6.54	143					*		*	*			8667	EIF3H	EIF3H
E7EX73	Eukaryotic translation initiation factor 4 gamma 1	0	18.09	5	5	7	5	1436	158.5	5.21	85					*		*				1981	EIF4G1	EIF4G1
F8VSC7	Eukaryotic translation initiation factor 4B	0	6.682	19	3	3	3	227	25.4	5.12	52							*					EIF4B	EIF4B
Q32Q75	Eukaryotic translation initiation factor 4E	0	7.281	10	2	6	2	217	25.1	6.15	147					*		*				1977	EIF4E	EIF4E
I3L397	Eukaryotic translation initiation factor 5A (Fragment)	0	12.535	42	4	9	4	146	16	5	58					*		*					EIF5A	EIF5A
P56537	Eukaryotic translation initiation factor 6	0	40.361	51	7	18	7	245	26.6	4.68	300					*		*				3692	EIF6	EIF6
A3KFL2	Exosome complex component RRP4	0	9.061	17	3	4	3	285	32	7.5	67					*		*				23404	EXOSC2	EXOSC2
Q9NPD3	Exosome complex component RRP41	0	8.344	10	2	3	2	245	26.4	6.52	56					*		*				54512	EXOSC4	EXOSC4
A0A024R2P7	Exosome component 7, isoform CRA_a	0	7.377	14	3	3	3	291	31.8	5.19	68					*		*				23016	EXOSC7	EXOSC7
O14980	Exportin-1	0	85.817	22	16	33	16	1071	123.3	6.06	602						*		*			7514	XPO1	XPO1
P55060	Exportin-2	0	78.156	25	16	28	16	971	110.3	5.77	694						*		*			1434	CSE1L	CSE1L
E7ESC6	Exportin-7	0	22.291	10	8	11	8	1088	124	6.48	184						*		*			23039	XPO7	XPO7
P52907	F-actin-capping protein subunit alpha-1	0	40.453	47	8	20	6	286	32.9	5.69	275					*		*				829	CAPZA1	CAPZA1
P47755	F-actin-capping protein subunit alpha-2	0	19.534	33	6	10	4	286	32.9	5.85	155					*		*				830	CAPZA2	CAPZA2
Q92945	Far upstream element-binding protein 2	0	13.592	8	4	5	4	711	73.1	7.3	132					*	*	*	*			8570	KHSRP	KHSRP
P14324	Farnesyl pyrophosphate synthase	0	33.91	19	6	18	6	419	48.2	6.15	286					*		*				2224	FDPS	FDPS
B3KVN2	Farnesyltransferase, CAAX box, alpha, isoform CRA_c	0	26.609	18	3	12	3	228	27.4	5.36	282					*	*	*	*			2339	FNTA	FNTA
P49327	Fatty acid synthase	0	283.48	37	58	125	58	2511	273.3	6.44	2469	*				*	*	*	*			2194	FASN	FASN
Q86UX7	Fermitin family homolog 3	0	22.943	16	7	9	7	667	75.9	6.98	167					*		*				83706	FERMT3	FERMT3
P02792	Ferritin light chain	0	4.958	16	2	2	2	175	20	5.78	48								*			2512	FTL	FTL
Q5D862	Filaggrin-2	0	10.354	4	4	11	4	2391	247.9	8.31	176	*	*	*	*					*		388698	FLG2	FLG2
A0A024R321	Filamin B, beta (Actin binding protein 278), isoform CRA_a	0	48.019	8	15	19	14	2622	280.3	5.94	285						*		*			2317	FLNB	FLNB
P21333	Filamin-A	0	50.592	7	13	20	12	2647	280.6	6.06	422						*		*			2316	FLNA	FLNA
Q6FI03	G3BP protein	0	6.98	8	2	3	2	466	52.1	5.59	42					*		*				10146	G3BP1	G3BP1
P51570	Galactokinase	0	27.595	47	11	11	11	392	42.2	6.46	169					*		*				2584	GALK1	GALK1
P09382	Galectin-1	0	6.087	23	2	2	2	135	14.7	5.5	53							*				3956	LGALS1	LGALS1
Q92820	Gamma-glutamyl hydrolase	0	7.182	11	3	3	3	318	35.9	7.11	53					*		*				8836	GGH	GGH
Q9BSJ2	Gamma-tubulin complex component 2	0	5.59	2	2	3	2	902	102.5	6.84	39						*		*			10844	TUBGCP2	TUBGCP2
A0A024RBS1	GCN1 general control of amino-acid synthesis 1-like 1 (Yeast), isoform CRA_b	0	36.837	8	12	15	12	2432	266.7	6.92	194						*		*			10985	GCN1L1; GCN1	gCN1
O60547	GDP-mannose 4,6 dehydratase	0	12.366	13	3	4	3	372	41.9	7.31	64					*		*				2762	GMDS	GMDS
B7ZLC9	GEMIN5 protein	0	6.375	1	2	3	2	1507	168.3	6.62	71						*		*			25929	GEMIN5	GEMIN5
A0A0S2Z5L0	GINS complex subunit 3 isoform 1 (Fragment)	0	7.544	12	2	2	2	216	24.5	5.34	78							*				64785	GINS3	GINS3
P46926	Glucosamine-6-phosphate isomerase 1	0	18.16	27	4	9	2	289	32.6	6.92	218					*		*				10007	GNPDA1	GNPDA1
Q2Q9H2	Glucose-6-phosphate 1-dehydrogenase (Fragment)	0	15.328	15	5	7	5	475	54.8	7.08	99						*	*	*			2539	G6PD	G6PD
Q9NWU2	Glucose-induced degradation protein 8 homolog	0	13.613	25	3	8	3	228	26.7	4.97	136					*		*				54994	GID8	GID8
K7ERP4	Glutathione peroxidase (Fragment)	0	5.632	24	3	4	3	155	17.6	7.71	0					*		*					GPX4	GPX4
A0A087WUQ6	Glutathione peroxidase	0	14.965	36	5	8	5	202	21.9	6.55	147					*		*					GPX1	GPX1
P00390	Glutathione reductase, mitochondrial	0	13.927	20	6	7	6	522	56.2	8.5	115						*		*			2936	GSR	GSR
A8MX94	Glutathione S-transferase P	0	30.368	51	5	9	5	174	19.5	5.97	292					*		*					GSTP	GSTP
B7Z1C5	Glutathione synthetase	0	9.514	12	3	4	3	405	44.8	6.57	72						*		*			2937	GSS	GSS
Q2TSD0	Glyceraldehyde-3-phosphate dehydrogenase	0	42.971	37	8	21	8	335	36	8.46	614	*				*		*		*		2597	GAPDH	GAPDH
P11216	Glycogen phosphorylase, brain form	0	17.964	10	6	7	4	843	96.6	6.86	162						*		*			5834	PYGB	PYGB
P06737	Glycogen phosphorylase, liver form	0	90.088	37	22	42	20	847	97.1	7.17	824						*		*			5836	PYGL	PYGL
A0A090N8G0	Glycyl-tRNA synthetase	0	5.918	5	2	3	2	685	77.5	6.24	63						*		*			2617	GARS	GARS
Q9H3P7	Golgi resident protein GCP60	0	6.247	5	2	3	2	528	60.6	5.06	55						*		*			64746	ACBD3	ACBD3
B0LPF3	Growth factor receptor-bound protein 2, isoform CRA_a	0	26.854	42	7	14	7	217	25.2	6.32	131					*		*				2885	GRB2	GRB2
B5MDF5	GTP-binding nuclear protein Ran	0	15.916	21	4	8	4	233	26.2	7.01	111					*		*				5901	RAN	RAN
A0A024R0Y2	HCG30204, isoform CRA_a	0	5.999	1	2	2	2	2268	257.1	6.61	54						*					31	ACACA	ACACA
A0A024R9T1	HCG39634, isoform CRA_a	0	5.252	14	2	3	2	191	21.3	7.15	57					*		*				643751	CDC42P6	CDC42P6
A0A024RDQ0	Heat shock 105kDa/110kDa protein 1, isoform CRA_a	0	35.312	19	11	16	9	814	92.1	5.55	260						*		*			10808	HSPH1	HSPH1
P11142	Heat shock cognate 71 kDa protein	0	107.999	40	21	69	18	646	70.9	5.52	1144	*	*			*	*	*	*			3312	HSPA8	HSPA8
P04792	Heat shock protein beta-1	0	20.855	64	7	13	7	205	22.8	6.4	254					*		*				3315	HSPB1	HSPB1
P07900	Heat shock protein HSP 90-alpha	0	188.167	44	31	181	20	732	84.6	5.02	2539	*	*				*		*			3320	HSP90AA1	HSP90AA1
P08238	Heat shock protein HSP 90-beta	0	214.473	52	33	206	21	724	83.2	5.03	2883	*	*			*	*	*	*			3326	HSP90AB1	HSP90AB1
Q5H962	HECT, UBA and WWE domain containing 1	0	13.592	3	4	6	4	1672	186.1	5.97	205						*		*			10075	HUWE1	HUWE1
E7EVW7	Hematopoietic lineage cell-specific protein	0	5.133	7	3	4	3	449	49.7	4.74	35					*		*				3059	HCLS1	HCLS1
A0A024R7T3	Heterogeneous nuclear ribonucleoprotein F, isoform CRA_a	0	49.131	32	7	18	5	415	45.6	5.58	480					*		*	*			3185	HNRNPF	HNRNPF
P31943	Heterogeneous nuclear ribonucleoprotein H	0	49.136	25	7	22	3	449	49.2	6.3	386					*		*	*			3187	HNRNPH1	HNRNPH1
A0A024R228	Heterogeneous nuclear ribonucleoprotein K, isoform CRA_d	0	59.155	37	11	34	11	463	51.2	5.64	944	*				*		*				3190	HNRNPK	HNRNPK
M0QXS5	Heterogeneous nuclear ribonucleoprotein L (Fragment)	0	23.801	13	4	8	4	530	58.4	6.79	347					*		*					HNRNPL	HNRNPL
A0A1X7SBS1	Heterogeneous nuclear ribonucleoprotein U	0	24.897	8	5	14	5	744	81.7	5.83	181					*	*	*	*				HNRNPU	HNRNPU
P50135	Histamine N-methyltransferase	0	22.071	31	5	9	5	292	33.3	5.34	113					*		*				3176	HNMT	HNMT
O14929	Histone acetyltransferase type B catalytic subunit	0	10.894	11	3	4	3	419	49.5	5.69	156					*						8520	HAT1	HAT1
Q16777	Histone H2A type 2-C	0	4.509	27	3	4	3	129	14	10.9	40					*		*		*		8338	HIST2H2AC	HIST2H2AC
Q5QNW6	Histone H2B type 2-F	0	20.428	20	2	10	2	126	13.9	10.32	286	*				*		*				440689	HIST2H2BF	HIST2H2BF
P62805	Histone H4	0	6.929	21	2	7	2	103	11.4	11.36	112	*		*		*		*		*		8359; 8361; 8360; 8363; 8370; 554313; 8365; 8364; 121504; 8367; 8294; 8366; 8362; 8368	HIST1H4A; HIST1H4F; HIST1H4D; HIST1H4J; HIST2H4A; HIST2H4B; HIST1H4H; HIST1H4C; HIST4H4; HIST1H4E; HIST1H4I; HIST1H4B; HIST1H4K; HIST1H4L	HIST1H4A
Q09028	Histone-binding protein RBBP4	0	17.684	22	7	13	4	425	47.6	4.89	248						*		*			5928	RBBP4	RBBP4
A0A024R458	HIV-1 Rev binding protein, isoform CRA_a	0	7.974	9	2	5	2	493	50.5	6.96	76					*		*				3267	AGFG1	AGFG1
Q8IYN3	HMHA1 protein (Fragment)	0	4.856	4	2	3	2	1131	124	6.01	59						*					23526	HMHA1; ARHGAP45	ARHGAP45
[truncated: 320 more rows]
