# Supplementary material for: Cleavage of the APE1 N-Terminal Domain in Acute Myeloid Leukemia Cells Is Associated with Proteasomal Activity
Source: Biomolecules. 2020 Mar 31;10(4):531. doi: 10.3390/biom10040531 (PMC7226146; doi:10.3390/biom10040531)
Supplement: Supplementary file 1 [file biomolecules-10-00531-s001.zip › biomolecules-747753 proofed supplementary/Table S2.xlsx]

## Sheet: Foglio1
Supplementary Table S2. Cytoscape/ClueGO functional annotation of the proteins in the positive fractions sent to mass spectrometry. For every enriched KEGGTerm we show the associated KEGGID, the number of associated genes, the percentage of the associated genes found with respect to all the genes associated with the functional term, the Term Pvalue and the Corrected Term Pvalue (Benjamini-Hochber…
KEGGID	KEGGTerm	Nr. Genes	% Associated Genes	Term PValue	Term PValue Corrected with Benjamini-Hochberg	Associated Genes Found
KEGG:03050	Proteasome	36	80	1.19395e-37	1.33722e-35	[ADRM1, PSMA1, PSMA2, PSMA3, PSMA4, PSMA5, PSMA6, PSMA7, PSMB1, PSMB2, PSMB3, PSMB4, PSMB5, PSMB6, PSMB8, PSMB9, PSMC1, PSMC2, PSMC3, PSMC4, PSMC5, PSMC6, PSMD1, PSMD11, PSMD12, PSMD13, PSMD14, PSMD2, PSMD3, PSMD4, PSMD6, PSMD7, PSMD8, PSME1, PSME2, PSME3]
KEGG:03010	Ribosome	33	21.5686	1.02539e-11	5.74221e-10	[RPL10, RPL10A, RPL12, RPL13, RPL14, RPL18, RPL18A, RPL24, RPL27, RPL30, RPL37A, RPL4, RPL5, RPL6, RPL7, RPL7A, RPL8, RPLP0, RPLP1, RPLP2, RPS10, RPS12, RPS16, RPS18, RPS19, RPS2, RPS20, RPS25, RPS27A, RPS3, RPS4X, RPS9, RPSA]
KEGG:03040	Spliceosome	30	22.2222	4.1869e-11	1.56311e-09	[DDX39B, DHX15, EFTUD2, EIF4A3, HNRNPK, HNRNPU, HSPA8, LSM2, PCBP1, PRPF19, PRPF8, SF3A1, SF3A2, SF3B1, SF3B3, SF3B4, SNRNP200, SNRNP40, SNRNP70, SNRPA1, SNRPB, SNRPB2, SNRPD1, SNRPD2, SNRPD3, SNRPE, SNRPG, SRSF1, THOC3, U2AF2]
KEGG:03013	RNA transport	31	18.7879	1.70657e-09	4.7784e-08	[DDX39B, EEF1A1, EIF2B1, EIF2S1, EIF3A, EIF3B, EIF3C, EIF3E, EIF3F, EIF3H, EIF3I, EIF4A1, EIF4A3, EIF4B, EIF4E, EIF4G1, GEMIN5, KPNB1, NUP205, PABPC1, PAIP1, PRMT5, RAN, RANGAP1, SEC13, STRAP, THOC3, UPF1, XPO1, XPO5, XPOT]
KEGG:03030	DNA replication	13	36.1111	3.15231e-08	7.06116e-07	[MCM2, MCM3, MCM4, MCM5, MCM6, MCM7, PCNA, POLD1, RFC4, RFC5, RPA1, RPA2, RPA3]
KEGG:04141	Protein processing in endoplasmic reticulum	27	16.2651	4.36642e-07	8.15064e-06	[CALR, CAPN1, CUL1, DNAJA1, DNAJA2, EIF2S1, ERP29, GANAB, HSP90AA1, HSP90AB1, HSPA5, HSPA8, HSPBP1, HSPH1, P4HB, PDIA6, PRKCSH, RRBP1, SEC13, SEC23A, SEC23B, SEC24C, SEC24D, SEC31A, UBQLN1, UGGT1, VCP]
KEGG:00970	Aminoacyl-tRNA biosynthesis	14	21.2121	1.27752e-05	0.000204404	[AARS, DARS, EPRS, GARS, IARS, KARS, LARS, MARS, NARS, QARS, RARS, TARS, VARS, WARS]
KEGG:00480	Glutathione metabolism	12	21.4286	4.7845e-05	0.000669829	[G6PD, GPX1, GPX4, GSR, GSS, GSTP1, IDH1, RRM1, RRM2, RRM2B, SMS, SRM]
KEGG:00230	Purine metabolism	19	14.6154	0.000103187	0.00128411	[ADA, ADSL, ADSS, APRT, GART, GMPS, HPRT1, IMPDH1, IMPDH2, NME1, NT5C2, NUDT5, PAICS, PFAS, PKM, PNP, RRM1, RRM2, RRM2B]
KEGG:05169	Epstein-Barr virus infection	25	12.4378	0.000142234	0.00159302	[ADRM1, BID, CALR, MAP2K3, MAPK14, PSMC1, PSMC2, PSMC3, PSMC4, PSMC5, PSMC6, PSMD1, PSMD11, PSMD12, PSMD13, PSMD14, PSMD2, PSMD3, PSMD4, PSMD6, PSMD7, PSMD8, SYK, USP7, VIM]
KEGG:03430	Mismatch repair	7	30.4348	0.000183904	0.00187248	[PCNA, POLD1, RFC4, RFC5, RPA1, RPA2, RPA3]
KEGG:00270	Cysteine and methionine metabolism	10	20.4082	0.000312063	0.00291259	[AHCY, GSS, LDHB, MAT2A, MAT2B, MTAP, MTR, PHGDH, SMS, SRM]
KEGG:03018	RNA degradation	13	16.4557	0.000395089	0.00340385	[CNOT1, CNOT7, CNOT9, EXOSC2, EXOSC4, EXOSC7, HSPD1, LSM2, PABPC1, PFKL, PFKP, WDR61, XRN2]
KEGG:04520	Adherens junction	12	16.9014	0.000510814	0.00408652	[ACP1, ACTN1, ACTN4, CSNK2A1, CSNK2A2, CSNK2B, IQGAP1, MAPK1, MAPK3, PTPN6, RAC2, VCL]
KEGG:03420	Nucleotide excision repair	9	19.1489	0.00101021	0.00754288	[CUL4A, DDB1, PCNA, POLD1, RFC4, RFC5, RPA1, RPA2, RPA3]
KEGG:00240	Pyrimidine metabolism	10	17.5439	0.00109748	0.00768234	[CAD, CTPS1, DPYD, DUT, NME1, NT5C2, PNP, RRM1, RRM2, RRM2B]
KEGG:00520	Amino sugar and nucleotide sugar metabolism	9	18.75	0.00118306	0.00779426	[GALE, GALK1, GFPT2, GMDS, GMPPB, GNPDA1, NAGK, TSTA3, UGP2]
KEGG:05132	Salmonella infection	12	15	0.00152271	0.00947464	[ARPC2, ARPC3, ARPC4, DYNC1H1, FLNA, FLNB, KLC1, MAPK1, MAPK14, MAPK3, PFN1, PYCARD]
KEGG:04110	Cell cycle	16	12.9032	0.00218191	0.0128618	[BUB3, CUL1, MCM2, MCM3, MCM4, MCM5, MCM6, MCM7, PCNA, PRKDC, YWHAB, YWHAE, YWHAG, YWHAH, YWHAQ, YWHAZ]
KEGG:04114	Oocyte meiosis	16	12.5	0.0025987	0.0145527	[CAMK2D, CUL1, MAPK1, MAPK14, MAPK3, PPP1CB, PPP2CB, PPP2R1A, PPP2R5A, RPS6KA3, YWHAB, YWHAE, YWHAG, YWHAH, YWHAQ, YWHAZ]
KEGG:00983	Drug metabolism	11	13.924	0.00428414	0.0228487	[DPYD, DUT, GMPS, GSTP1, HPRT1, IMPDH1, IMPDH2, NME1, RRM1, RRM2, RRM2B]
KEGG:03015	mRNA surveillance pathway	12	13.1868	0.00457473	0.0232895	[CPSF6, DDX39B, EIF4A3, NUDT21, PABPC1, PPP1CB, PPP2CB, PPP2R1A, PPP2R2A, PPP2R5A, UPF1, WDR82]
KEGG:00030	Pentose phosphate pathway	6	20	0.00559981	0.0272687	[DERA, FBP1, G6PD, PFKL, PFKP, RPE]
KEGG:00052	Galactose metabolism	6	19.3548	0.00662311	0.0309078	[GAA, GALE, GALK1, PFKL, PFKP, UGP2]
KEGG:03440	Homologous recombination	7	17.0732	0.00704749	0.0315728	[BABAM1, BABAM2, BRCC3, POLD1, RPA1, RPA2, RPA3]
KEGG:04142	Lysosome	14	11.3821	0.00940893	0.0390296	[AP1B1, AP1G1, AP1M1, AP3D1, ATP6V1H, CLTC, CTSB, CTSC, CTSD, CTSZ, GAA, MAN2B1, NAGA, TPP1]
KEGG:00051	Fructose and mannose metabolism	6	18.1818	0.00906567	0.0390521	[FBP1, GMDS, GMPPB, PFKL, PFKP, TSTA3]
KEGG:04612	Antigen processing and presentation	10	12.8205	0.0112406	0.0449625	[CALR, CTSB, HSP90AA1, HSP90AB1, HSPA4, HSPA5, HSPA8, PSME1, PSME2, PSME3]
KEGG:05203	Viral carcinogenesis	20	9.95025	0.0117683	0.04545	[ACTN1, ACTN4, DDB1, DDX3X, GRB2, HIST1H4A, HIST2H2BF, HNRNPK, MAPK1, MAPK3, PKM, PSMC1, SYK, USP7, YWHAB, YWHAE, YWHAG, YWHAH, YWHAQ, YWHAZ]
